# Supplementary material for: Identification of critical genes and molecular pathways in COVID-19 myocarditis and constructing gene regulatory networks by bioinformatic analysis
Source: PLoS One. 2022 Jun 24;17(6):e0269386. doi: 10.1371/journal.pone.0269386 (PMC9231758; doi:10.1371/journal.pone.0269386)
Supplement: S1 Text — (TXT) [file pone.0269386.s001.txt]

	row	baseMean	log2FoldChange	lfcSE	stat	pvalue	adj P Val	regulate
IL11	IL11	1238.7	7.6191	0.4986	15.281	1.03E-52	5.49E-49	Up
ANGPTL4	ANGPTL4	7350.1	6.1073	0.44749	13.648	2.08E-42	3.33E-39	Up
MX1	MX1	10468	6.101	0.50702	12.033	2.39E-33	1.37E-30	Up
IFNB1	IFNB1	121.71	6.0943	0.68004	8.9617	3.2E-19	4.8E-17	Up
LTA	LTA	38.39	5.9337	0.6643	8.9322	4.18E-19	6.1E-17	Up
IL1B	IL1B	147.55	5.9318	0.48372	12.263	1.43E-34	8.85E-32	Up
KCNIP2	KCNIP2	551.82	-5.7287	0.41266	-13.882	8.1E-44	2.17E-40	Down
OSM	OSM	101.11	5.5858	0.57797	9.6645	4.27E-22	8.78E-20	Up
PGAM2	PGAM2	1824.1	-5.5819	0.45595	-12.242	1.84E-34	1.1E-31	Down
CA9	CA9	299.51	5.5093	0.4343	12.685	7.12E-37	7.62E-34	Up
MRGPRX2	MRGPRX2	33.053	5.462	0.65015	8.4011	4.42E-17	5.07E-15	Up
MRC1	MRC1	228.4	5.4113	0.35771	15.127	1.07E-51	4.28E-48	Up
CD200R1	CD200R1	75.37	5.205	0.53325	9.7609	1.66E-22	3.5E-20	Up
KRTAP5-2	KRTAP5-2	19.804	5.1852	0.74712	6.9403	3.91E-12	1.95E-10	Up
MYL2	MYL2	67982	-5.1781	0.47194	-10.972	5.22E-28	1.95E-25	Down
FBXL22	FBXL22	407.02	-5.1197	0.50793	-10.079	6.81E-24	1.71E-21	Down
PTAFR	PTAFR	106.42	5.0618	0.51148	9.8963	4.32E-23	1.02E-20	Up
SPDYA	SPDYA	355.42	5	0.31963	15.643	3.71E-55	2.97E-51	Up
ALAS2	ALAS2	1422.1	-4.9404	0.36733	-13.45	3.09E-41	3.81E-38	Down
TNFAIP3	TNFAIP3	11397	4.8465	0.41098	11.793	4.26E-32	2.21E-29	Up
CCL7	CCL7	686.1	4.8358	0.51588	9.3738	7E-21	1.29E-18	Up
BARX1	BARX1	26.799	4.8055	0.75534	6.362	1.99E-10	7.41E-09	Up
METTL7B	METTL7B	431.83	-4.7842	0.51486	-9.2923	1.51E-20	2.66E-18	Down
CMPK2	CMPK2	1045.8	4.7765	0.63494	7.5228	5.36E-14	3.63E-12	Up
GALNT15	GALNT15	477.42	4.7578	0.34799	13.672	1.49E-42	2.65E-39	Up
IFIT3	IFIT3	3094	4.6203	0.56827	8.1305	4.28E-16	4.04E-14	Up
FERMT3	FERMT3	196.27	4.5884	0.3652	12.564	3.33E-36	3.14E-33	Up
BAAT	BAAT	61.515	4.5203	0.49743	9.0873	1.02E-19	1.58E-17	Up
NUAK2	NUAK2	1639.9	4.5202	0.27937	16.18	6.97E-59	1.12E-54	Up
IL1A	IL1A	34.149	4.4983	0.59224	7.5954	3.07E-14	2.17E-12	Up
HAS2	HAS2	1292.4	4.4485	0.42853	10.381	3.03E-25	8.67E-23	Up
HHATL	HHATL	631.23	-4.4276	0.51288	-8.6328	5.99E-18	7.57E-16	Down
RSAD2	RSAD2	920.32	4.4208	0.64705	6.8322	8.36E-12	3.98E-10	Up
TGIF2-RAB5IF	TGIF2-RAB5IF	671.52	4.3671	0.32254	13.54	9.07E-42	1.32E-38	Up
PCK1	PCK1	29.067	4.3662	0.60927	7.1663	7.71E-13	4.24E-11	Up
FAM111B	FAM111B	196.16	-4.3493	0.48683	-8.9339	4.11E-19	6.06E-17	Down
NR4A2	NR4A2	499.71	4.301	0.29327	14.666	1.07E-48	3.43E-45	Up
HLF	HLF	74.578	4.2433	0.51016	8.3177	8.97E-17	9.29E-15	Up
CXCL10	CXCL10	84.427	4.2291	0.69482	6.0867	1.15E-09	3.74E-08	Up
C7orf61	C7orf61	170.31	4.2277	0.52306	8.0825	6.34E-16	5.72E-14	Up
SPC25	SPC25	207.06	-4.2184	0.53532	-7.8801	3.27E-15	2.65E-13	Down
H3C13	H3C13	27.2	4.2118	0.67027	6.2837	3.31E-10	1.17E-08	Up
ACTA1	ACTA1	5181.7	-4.1955	0.52758	-7.9523	1.83E-15	1.56E-13	Down
GREM1	GREM1	2274.9	4.1897	0.45632	9.1814	4.25E-20	6.83E-18	Up
ODAM	ODAM	52.659	-4.1766	0.65101	-6.4155	1.4E-10	5.38E-09	Down
COX6A2	COX6A2	84.914	-4.1739	0.63342	-6.5895	4.41E-11	1.86E-09	Down
GDF15	GDF15	4048.2	4.1524	0.40409	10.276	9.05E-25	2.5E-22	Up
PBK	PBK	413.9	-4.1523	0.33416	-12.426	1.88E-35	1.32E-32	Down
FXYD1	FXYD1	1567.9	-4.1398	0.51998	-7.9614	1.7E-15	1.45E-13	Down
NT5E	NT5E	5607.1	4.1394	0.32959	12.559	3.53E-36	3.15E-33	Up
MAOB	MAOB	126.77	-4.1219	0.5104	-8.0758	6.7E-16	5.98E-14	Down
CXCR1	CXCR1	42.316	4.1157	0.50126	8.2108	2.2E-16	2.15E-14	Up
TNNC1	TNNC1	27459	-4.1127	0.44192	-9.3062	1.32E-20	2.39E-18	Down
PYY	PYY	22.754	4.0839	0.61096	6.6845	2.32E-11	1.03E-09	Up
IRF7	IRF7	1767	4.0755	0.46172	8.8268	1.08E-18	1.53E-16	Up
S100A8	S100A8	63.776	-4.043	0.67644	-5.9769	2.27E-09	7.03E-08	Down
MSS51	MSS51	396.56	-3.9938	0.38556	-10.358	3.83E-25	1.08E-22	Down
NXPE2	NXPE2	79.019	3.9727	0.47092	8.436	3.28E-17	3.82E-15	Up
NR4A1	NR4A1	2611.2	3.9555	0.31709	12.474	1.03E-35	7.51E-33	Up
HAS1	HAS1	121.67	3.9506	0.40219	9.8226	9E-23	2.01E-20	Up
CENPM	CENPM	255.31	-3.923	0.49867	-7.867	3.63E-15	2.88E-13	Down
TCAP	TCAP	3618.1	-3.899	0.45329	-8.6016	7.86E-18	9.63E-16	Down
C9	C9	14.076	3.8943	0.72325	5.3844	7.27E-08	0.00000159	Up
ADPRHL1	ADPRHL1	1384.4	-3.8907	0.30117	-12.919	3.53E-38	4.05E-35	Down
GJD2	GJD2	74.57	-3.872	0.52617	-7.3588	1.86E-13	1.13E-11	Down
TNMD	TNMD	1444.8	-3.8655	0.44096	-8.766	1.85E-18	2.52E-16	Down
ISG20	ISG20	226.64	3.8403	0.47781	8.0372	9.19E-16	8.15E-14	Up
TMSB15A	TMSB15A	439.52	-3.8252	0.50801	-7.5299	5.08E-14	3.47E-12	Down
SLAMF8	SLAMF8	21.407	3.812	0.69365	5.4956	3.89E-08	0.000000903	Up
HFM1	HFM1	34.039	-3.7972	0.6771	-5.6081	2.05E-08	0.000000506	Down
SYNDIG1L	SYNDIG1L	41.25	3.7791	0.59278	6.3752	1.83E-10	6.89E-09	Up
DHX58	DHX58	165.74	3.7743	0.6145	6.1421	8.15E-10	2.71E-08	Up
CKMT2	CKMT2	2753.4	-3.7734	0.36043	-10.469	1.2E-25	3.5E-23	Down
MYL7	MYL7	268580	-3.7698	0.46248	-8.1513	3.6E-16	3.48E-14	Down
RAD51AP1	RAD51AP1	159.87	-3.7672	0.39509	-9.5351	1.5E-21	3E-19	Down
SUCNR1	SUCNR1	3999.6	3.7667	0.27874	13.513	1.31E-41	1.75E-38	Up
ZC3H12A	ZC3H12A	1506.1	3.7665	0.27482	13.705	9.45E-43	2.17E-39	Up
CD68	CD68	289.65	3.7585	0.55942	6.7185	1.84E-11	8.23E-10	Up
NPC1L1	NPC1L1	61.983	3.7477	0.4666	8.0319	9.6E-16	8.46E-14	Up
FGF12	FGF12	4172.6	-3.7424	0.33419	-11.199	4.14E-29	1.75E-26	Down
HIVEP2	HIVEP2	3543.4	3.7405	0.53406	7.004	2.49E-12	1.28E-10	Up
TTLL8	TTLL8	8.5819	3.7294	0.77504	4.8119	0.0000015	0.0000236	Up
FOSB	FOSB	352.28	3.7149	0.3362	11.05	2.2E-28	8.83E-26	Up
GAL3ST1	GAL3ST1	103.17	3.7121	0.50028	7.4201	1.17E-13	7.37E-12	Up
HSPA6	HSPA6	1142.6	3.7018	0.45616	8.1153	4.85E-16	4.52E-14	Up
BIRC3	BIRC3	376.81	3.6803	0.29259	12.578	2.78E-36	2.79E-33	Up
CPNE5	CPNE5	2299	-3.6657	0.29271	-12.523	5.56E-36	4.46E-33	Down
MYL4	MYL4	46482	-3.6567	0.4407	-8.2974	1.06E-16	1.07E-14	Down
LDHD	LDHD	171.47	-3.6454	0.3962	-9.201	3.55E-20	5.75E-18	Down
CDH16	CDH16	49.765	3.6366	0.48836	7.4465	9.59E-14	6.13E-12	Up
GPD1	GPD1	82.735	-3.6357	0.44233	-8.2194	2.04E-16	2.01E-14	Down
OASL	OASL	173.03	3.6175	0.81508	4.4382	0.00000907	0.00011445	Up
SAA1	SAA1	79.9	3.6131	0.62391	5.7911	6.99E-09	0.000000193	Up
IFI44	IFI44	1014.1	3.6045	0.52626	6.8492	7.43E-12	3.58E-10	Up
SUSD2	SUSD2	227.58	-3.5969	0.47223	-7.6168	2.6E-14	1.85E-12	Down
GINS2	GINS2	329.68	-3.5911	0.41282	-8.699	3.35E-18	4.44E-16	Down
IRF8	IRF8	326.52	3.5884	0.29979	11.97	5.11E-33	2.83E-30	Up
TGM3	TGM3	18.168	3.5874	0.62435	5.7458	9.15E-09	0.000000244	Up
ACTBL2	ACTBL2	327.62	3.563	0.4593	7.7575	8.66E-15	6.56E-13	Up
TNNI1	TNNI1	64779	-3.5475	0.4167	-8.5134	1.69E-17	2.02E-15	Down
SMIM41	SMIM41	12.897	3.5391	0.68052	5.2007	0.000000199	0.00000391	Up
ACTC1	ACTC1	409410	-3.5379	0.36173	-9.7805	1.36E-22	2.96E-20	Down
IFIT2	IFIT2	2106.9	3.5326	0.54808	6.4454	1.15E-10	4.45E-09	Up
IFNL1	IFNL1	16.776	3.5225	0.73913	4.7657	0.00000188	0.0000287	Up
CCL5	CCL5	34.704	3.5224	0.65273	5.3965	0.000000068	0.0000015	Up
CORIN	CORIN	3324	-3.5203	0.34468	-10.213	1.73E-24	4.71E-22	Down
CABP5	CABP5	24.196	3.5156	0.55727	6.3086	2.82E-10	1.01E-08	Up
CD36	CD36	1505.4	-3.5048	0.29677	-11.81	3.48E-32	1.86E-29	Down
ZBTB2	ZBTB2	2956.5	3.4948	0.25519	13.695	1.09E-42	2.19E-39	Up
TMEM171	TMEM171	23.992	3.4872	0.64798	5.3816	7.38E-08	0.00000161	Up
SLC2A5	SLC2A5	395.22	3.4809	0.29647	11.741	7.87E-32	3.83E-29	Up
MICB	MICB	781.37	3.476	0.27818	12.496	7.86E-36	6.01E-33	Up
SLC12A8	SLC12A8	2278	3.4597	0.29753	11.628	2.97E-31	1.36E-28	Up
MB	MB	5080	-3.4566	0.39942	-8.6539	4.98E-18	6.34E-16	Down
PCLAF	PCLAF	363.15	-3.4513	0.50171	-6.8791	6.02E-12	2.95E-10	Down
ENHO	ENHO	12.282	-3.4502	0.8103	-4.2579	0.0000206	0.00023033	Down
TNC	TNC	14860	3.4479	0.52331	6.5886	4.44E-11	1.87E-09	Up
AGTR2	AGTR2	9.3502	-3.4452	0.80148	-4.2986	0.0000172	0.00019749	Down
ANKS4B	ANKS4B	87.897	3.4364	0.47805	7.1884	6.55E-13	3.65E-11	Up
MYRFL	MYRFL	237.56	3.4357	0.31417	10.936	7.76E-28	2.77E-25	Up
PCDH15	PCDH15	152.52	3.4342	0.39532	8.6871	3.72E-18	4.89E-16	Up
SERPINE1	SERPINE1	55776	3.43	0.27319	12.555	3.73E-36	3.15E-33	Up
CXCL8	CXCL8	456.01	3.4292	0.49061	6.9896	2.76E-12	1.41E-10	Up
ITGB7	ITGB7	7.8613	3.4269	0.7959	4.3057	0.0000166	0.0001919	Up
TSPAN32	TSPAN32	40.732	-3.4184	0.62887	-5.4358	5.46E-08	0.00000124	Down
NFATC2	NFATC2	480.42	3.4152	0.34233	9.9761	1.94E-23	4.72E-21	Up
NUP62CL	NUP62CL	42.68	-3.4126	0.61975	-5.5065	3.66E-08	0.000000858	Down
STC1	STC1	571.65	3.4097	0.42168	8.0861	6.16E-16	5.62E-14	Up
CPO	CPO	9.1143	3.4008	0.77835	4.3693	0.0000125	0.00014954	Up
CSN1S1	CSN1S1	7.4433	3.3982	0.79626	4.2677	0.0000197	0.0002221	Up
MARCHF11	MARCHF11	495.06	-3.3889	0.47132	-7.1903	6.47E-13	3.62E-11	Down
APCDD1L	APCDD1L	198.15	3.386	0.53935	6.278	3.43E-10	1.21E-08	Up
CELF6	CELF6	39.711	3.3827	0.63428	5.3331	9.65E-08	0.00000201	Up
FAM133A	FAM133A	58.158	-3.3802	0.5819	-5.809	6.28E-09	0.000000176	Down
SGK2	SGK2	25.389	3.3751	0.57467	5.8731	4.28E-09	0.000000124	Up
DLGAP5	DLGAP5	461.84	-3.3732	0.30625	-11.015	3.24E-28	1.24E-25	Down
LMOD2	LMOD2	2469.5	-3.3718	0.3022	-11.158	6.58E-29	2.71E-26	Down
MYCT1	MYCT1	78.282	3.3714	0.45714	7.3749	1.64E-13	1.02E-11	Up
FABP3	FABP3	24739	-3.3628	0.46184	-7.2812	3.31E-13	1.94E-11	Down
CATSPERD	CATSPERD	10.493	3.3593	0.75769	4.4336	0.00000927	0.00011647	Up
PTX3	PTX3	11968	3.3585	0.31333	10.719	8.3E-27	2.72E-24	Up
FGG	FGG	16.887	3.3564	0.67209	4.9939	0.000000592	0.0000103	Up
ANKRD33B	ANKRD33B	363.49	3.3528	0.38901	8.6188	6.77E-18	8.42E-16	Up
SNAI1	SNAI1	283.65	3.3516	0.40194	8.3386	7.52E-17	8.04E-15	Up
TNNI3	TNNI3	30351	-3.3511	0.46011	-7.2832	3.26E-13	1.93E-11	Down
SLC5A11	SLC5A11	12.697	3.3484	0.72148	4.6411	0.00000347	0.0000493	Up
C1QL1	C1QL1	643.17	-3.345	0.44683	-7.4861	7.09E-14	4.67E-12	Down
CFAP45	CFAP45	21.729	3.3019	0.6145	5.3733	7.73E-08	0.00000167	Up
HSPB3	HSPB3	4775.7	-3.2983	0.44793	-7.3634	1.79E-13	1.1E-11	Down
OIP5	OIP5	149.44	-3.2952	0.44129	-7.4671	8.2E-14	5.31E-12	Down
AURKB	AURKB	229.72	-3.2919	0.44714	-7.3621	1.81E-13	1.1E-11	Down
ELOVL3	ELOVL3	9.0309	3.2829	0.75369	4.3557	0.0000133	0.00015779	Up
SMPX	SMPX	9816.8	-3.2801	0.4549	-7.2107	5.57E-13	3.14E-11	Down
ISG15	ISG15	15496	3.2781	0.58014	5.6505	0.000000016	0.000000404	Up
CENPU	CENPU	641.6	-3.2724	0.36285	-9.0185	1.91E-19	2.89E-17	Down
NDC80	NDC80	376.68	-3.2672	0.33347	-9.7976	1.15E-22	2.53E-20	Down
CFAP43	CFAP43	91.176	3.2624	0.43887	7.4335	1.06E-13	6.71E-12	Up
MX2	MX2	618.94	3.262	0.79896	4.0829	0.0000445	0.00044706	Up
MAFF	MAFF	1365.5	3.2499	0.26241	12.385	3.16E-35	2.03E-32	Up
SLC5A12	SLC5A12	89.839	-3.249	0.44552	-7.2927	3.04E-13	1.81E-11	Down
PTPRN	PTPRN	1315	3.2468	0.33223	9.7727	1.48E-22	3.16E-20	Up
TRIM54	TRIM54	403.68	-3.2445	0.38241	-8.4843	2.17E-17	2.58E-15	Down
ATP6V1G2	ATP6V1G2	189.55	-3.2251	0.51057	-6.3166	2.67E-10	9.69E-09	Down
CDKN3	CDKN3	395.8	-3.2174	0.47138	-6.8255	8.76E-12	4.15E-10	Down
SIX4	SIX4	467.28	3.1967	0.32486	9.8402	7.56E-23	1.71E-20	Up
UGT2B28	UGT2B28	8.7764	-3.1862	0.81614	-3.9039	0.0000946	0.00085099	Down
WDR49	WDR49	28.244	3.1856	0.65378	4.8727	0.0000011	0.0000181	Up
SPSB4	SPSB4	269.51	-3.1795	0.33542	-9.4792	2.56E-21	4.95E-19	Down
SRD5A2	SRD5A2	14.589	3.1764	0.7436	4.2716	0.0000194	0.00021886	Up
SUSD3	SUSD3	65.273	3.1753	0.55425	5.729	1.01E-08	0.000000267	Up
ISM2	ISM2	43.861	3.1649	0.58563	5.4042	6.51E-08	0.00000144	Up
FITM1	FITM1	3394.1	-3.1614	0.48398	-6.5321	6.49E-11	2.64E-09	Down
GHSR	GHSR	6.4809	3.1593	0.8312	3.8009	0.00014417	0.0012109	Up
PLCB2	PLCB2	266.77	-3.1577	0.34138	-9.2498	2.25E-20	3.72E-18	Down
FSD2	FSD2	687.58	-3.157	0.36882	-8.5595	1.13E-17	1.38E-15	Down
DOK2	DOK2	11.195	3.151	0.67854	4.6437	0.00000342	0.0000488	Up
CYP1B1	CYP1B1	4862.2	3.1429	0.29949	10.494	9.22E-26	2.74E-23	Up
CHCHD10	CHCHD10	561.75	-3.1393	0.47667	-6.5859	4.52E-11	1.89E-09	Down
GHRH	GHRH	32.982	-3.1332	0.7587	-4.1296	0.0000363	0.00037574	Down
KLHDC9	KLHDC9	177.67	-3.1324	0.4886	-6.411	1.45E-10	5.51E-09	Down
NUF2	NUF2	222.44	-3.1303	0.40683	-7.6945	1.42E-14	1.05E-12	Down
GABRA4	GABRA4	230.91	-3.1186	0.34818	-8.9567	3.35E-19	4.97E-17	Down
NFKBIA	NFKBIA	12049	3.1181	0.38168	8.1695	3.1E-16	3.01E-14	Up
PPP1R1A	PPP1R1A	1262.6	-3.1068	0.41761	-7.4394	1.01E-13	6.44E-12	Down
USP18	USP18	1151.9	3.1017	0.52544	5.903	3.57E-09	0.000000105	Up
PLAUR	PLAUR	4127.1	3.0991	0.3994	7.7593	8.54E-15	6.49E-13	Up
CSRNP1	CSRNP1	2942.8	3.0956	0.30543	10.135	3.85E-24	9.98E-22	Up
CDK5R1	CDK5R1	518.16	3.0944	0.50258	6.1571	7.41E-10	0.000000025	Up
CALN1	CALN1	648.59	-3.0755	0.32719	-9.3998	5.47E-21	1.02E-18	Down
APLN	APLN	58.804	3.0742	0.4926	6.2407	4.36E-10	1.52E-08	Up
SERPINF2	SERPINF2	11.863	3.0717	0.75584	4.064	0.0000482	0.0004786	Up
CD83	CD83	712.28	3.0679	0.27967	10.97	5.34E-28	1.95E-25	Up
TRIM14	TRIM14	543.09	3.0611	0.48847	6.2666	3.69E-10	1.29E-08	Up
COL9A1	COL9A1	173.86	-3.0474	0.39292	-7.7558	8.78E-15	6.62E-13	Down
AOC3	AOC3	45.765	3.0449	0.43366	7.0216	2.19E-12	1.14E-10	Up
ITGB1BP2	ITGB1BP2	1493	-3.044	0.38635	-7.8791	3.3E-15	2.66E-13	Down
CDCP1	CDCP1	266.15	3.0438	0.42171	7.2178	5.28E-13	3E-11	Up
DHFR	DHFR	587.76	-3.0428	0.27967	-10.88	1.43E-27	4.9E-25	Down
NPIPB9	NPIPB9	230.57	3.0427	0.41324	7.3632	1.8E-13	1.1E-11	Up
AIF1L	AIF1L	2538.3	-3.0411	0.30021	-10.13	4.08E-24	1.04E-21	Down
CPNE9	CPNE9	7.4208	3.0388	0.76087	3.9938	0.000065	0.00061523	Up
SPC24	SPC24	110.93	-3.0351	0.48265	-6.2884	3.21E-10	1.14E-08	Down
BNIP5	BNIP5	27.664	3.0294	0.55265	5.4815	4.22E-08	0.000000967	Up
SELENOP	SELENOP	2631.2	-3.0287	0.34239	-8.8458	9.09E-19	1.3E-16	Down
PPP1R1C	PPP1R1C	320.54	-3.0249	0.4418	-6.8468	7.55E-12	3.62E-10	Down
HELZ2	HELZ2	323.71	3.0204	0.45927	6.5766	4.81E-11	2.01E-09	Up
PAPPA	PAPPA	8524.9	3.0121	0.27766	10.848	2.04E-27	6.82E-25	Up
UBE2U	UBE2U	12.427	3.0119	0.741	4.0646	0.0000481	0.00047755	Up
ZWINT	ZWINT	755.29	-3.0074	0.33872	-8.8788	6.76E-19	9.78E-17	Down
CCDC116	CCDC116	30.194	3.005	0.63885	4.7038	0.00000255	0.0000378	Up
ADM5	ADM5	55.98	3.0027	0.55112	5.4485	5.08E-08	0.00000116	Up
NPPA	NPPA	305300	-2.995	0.46072	-6.5006	8E-11	3.19E-09	Down
CAV3	CAV3	254.26	-2.9943	0.44173	-6.7787	1.21E-11	5.58E-10	Down
PLA2G4A	PLA2G4A	535.93	2.994	0.30348	9.8658	5.86E-23	1.36E-20	Up
RXRG	RXRG	174.76	-2.9872	0.34982	-8.5395	1.35E-17	1.63E-15	Down
NFKB2	NFKB2	1589	2.9839	0.24043	12.411	2.29E-35	1.53E-32	Up
SGO1	SGO1	109.83	-2.9838	0.47838	-6.2373	4.45E-10	1.55E-08	Down
ANXA10	ANXA10	57.349	2.9813	0.44846	6.6479	2.97E-11	1.3E-09	Up
MYH7	MYH7	109200	-2.981	0.51248	-5.8169	0.000000006	0.00000017	Down
CRYM	CRYM	289.29	-2.978	0.43708	-6.8135	9.52E-12	4.44E-10	Down
CDCA3	CDCA3	422.26	-2.9718	0.46657	-6.3695	1.9E-10	7.11E-09	Down
MYADML2	MYADML2	23.735	-2.9675	0.62408	-4.755	0.00000198	0.0000301	Down
FNDC11	FNDC11	80.125	2.967	0.49019	6.0527	1.42E-09	4.56E-08	Up
ZDHHC22	ZDHHC22	12.799	-2.9645	0.75839	-3.909	0.0000927	0.00083579	Down
NUDT7	NUDT7	309.2	-2.9627	0.42349	-6.9959	2.64E-12	1.35E-10	Down
NBPF10	NBPF10	1649.4	2.961	0.37345	7.9287	2.21E-15	1.85E-13	Up
AGTR1	AGTR1	72.219	2.96	0.47634	6.2141	5.16E-10	1.78E-08	Up
FRMD3	FRMD3	1944.1	-2.955	0.35325	-8.3654	5.99E-17	6.63E-15	Down
ALOXE3	ALOXE3	27.07	2.951	0.63346	4.6585	0.00000319	0.0000459	Up
TNFSF4	TNFSF4	714.33	2.9368	0.45234	6.4924	8.45E-11	3.35E-09	Up
ANKRD63	ANKRD63	27.717	-2.934	0.57789	-5.0771	0.000000383	0.00000703	Down
C9orf24	C9orf24	44.554	-2.9324	0.72831	-4.0264	0.0000566	0.00054979	Down
NEIL3	NEIL3	88.941	-2.9321	0.53371	-5.4938	3.93E-08	0.000000911	Down
KIF20A	KIF20A	870.49	-2.9317	0.37008	-7.9217	2.34E-15	1.95E-13	Down
TAF4B	TAF4B	282.59	2.9304	0.31541	9.2908	1.53E-20	2.67E-18	Up
HOPX	HOPX	9397.5	-2.9303	0.44212	-6.6278	3.41E-11	1.46E-09	Down
AQP10	AQP10	375.76	-2.9257	0.39422	-7.4215	1.16E-13	7.32E-12	Down
IL12A	IL12A	69.025	2.9231	0.5931	4.9285	0.000000828	0.000014	Up
GFPT2	GFPT2	4891.9	2.9223	0.34646	8.4349	3.32E-17	3.83E-15	Up
ENPP5	ENPP5	213.11	-2.9221	0.31554	-9.2606	2.03E-20	3.4E-18	Down
SPDEF	SPDEF	13.737	2.915	0.75399	3.8661	0.0001106	0.00096895	Up
SLC25A25	SLC25A25	1720.4	2.9124	0.40096	7.2636	3.77E-13	2.17E-11	Up
PTGES3L	PTGES3L	750.67	-2.9109	0.39337	-7.3999	1.36E-13	8.51E-12	Down
G0S2	G0S2	5973.8	-2.9108	0.43555	-6.683	2.34E-11	1.04E-09	Down
S100A1	S100A1	11.491	-2.9096	0.75837	-3.8366	0.00012474	0.0010668	Down
AADAC	AADAC	32.814	2.9087	0.58399	4.9807	0.000000634	0.000011	Up
NCAPH	NCAPH	159.26	-2.9074	0.36751	-7.911	2.55E-15	2.11E-13	Down
ASPG	ASPG	25.964	-2.9063	0.61861	-4.6982	0.00000262	0.0000387	Down
HRC	HRC	1123.3	-2.9062	0.27515	-10.562	4.46E-26	1.38E-23	Down
MYO10	MYO10	1753.1	2.9058	0.38727	7.5032	6.23E-14	4.15E-12	Up
C1orf105	C1orf105	543.13	-2.9031	0.47676	-6.0892	1.13E-09	0.000000037	Down
SERPINC1	SERPINC1	21.315	2.9026	0.71494	4.0599	0.0000491	0.00048487	Up
PARP10	PARP10	946.34	2.9016	0.43176	6.7205	1.81E-11	8.14E-10	Up
TBX21	TBX21	22.059	2.896	0.66432	4.3594	0.000013	0.00015549	Up
NREP	NREP	33134	-2.8958	0.28912	-10.016	1.3E-23	3.2E-21	Down
DDX58	DDX58	3762.8	2.894	0.50471	5.7339	9.81E-09	0.00000026	Up
REC114	REC114	65.371	-2.8836	0.5012	-5.7534	8.75E-09	0.000000235	Down
LRRC66	LRRC66	43.926	2.8793	0.57005	5.051	0.00000044	0.00000793	Up
IFIH1	IFIH1	916.11	2.8767	0.53018	5.4259	5.77E-08	0.00000129	Up
HR	HR	26.776	2.8764	0.50869	5.6544	1.56E-08	0.000000396	Up
NAP1L2	NAP1L2	50.466	-2.875	0.48796	-5.8918	3.82E-09	0.000000111	Down
KCNJ6	KCNJ6	365.57	2.8698	0.45336	6.3301	2.45E-10	8.92E-09	Up
NPIPB6	NPIPB6	314.46	2.8646	0.33897	8.4509	2.89E-17	3.39E-15	Up
RIPPLY2	RIPPLY2	11.603	-2.8599	0.76652	-3.731	0.0001907	0.001535	Down
SLC38A3	SLC38A3	104.65	-2.8597	0.43474	-6.5779	4.77E-11	1.99E-09	Down
RDM1	RDM1	38.261	-2.8577	0.60953	-4.6885	0.00000275	0.0000403	Down
VSTM2L	VSTM2L	611.45	-2.8506	0.36475	-7.8152	5.49E-15	4.25E-13	Down
LEFTY2	LEFTY2	2940.6	-2.8464	0.33557	-8.4822	2.21E-17	2.61E-15	Down
SLC20A1	SLC20A1	13272	2.8449	0.35444	8.0266	1E-15	8.79E-14	Up
BST2	BST2	5634.2	2.839	0.55844	5.0839	0.00000037	0.00000683	Up
SH2B3	SH2B3	1625.5	2.8374	0.40104	7.075	1.49E-12	7.97E-11	Up
OR51E1	OR51E1	22.03	-2.837	0.69253	-4.0965	0.0000419	0.00042337	Down
CYP1A1	CYP1A1	19.632	2.8332	0.60931	4.6499	0.00000332	0.0000476	Up
CASS4	CASS4	50.397	2.8329	0.45634	6.2079	5.37E-10	1.84E-08	Up
ACVR1C	ACVR1C	54.045	2.8327	0.47801	5.926	3.1E-09	9.25E-08	Up
FAM47E	FAM47E	32.474	-2.8278	0.54074	-5.2295	0.00000017	0.00000339	Down
CSRP3	CSRP3	48456	-2.8238	0.42595	-6.6294	3.37E-11	1.45E-09	Down
PFKFB4	PFKFB4	697.83	2.8236	0.37885	7.453	9.12E-14	5.86E-12	Up
SRPK3	SRPK3	138.48	-2.8208	0.42518	-6.6343	3.26E-11	1.41E-09	Down
CLDN14	CLDN14	16.404	2.8169	0.61844	4.5548	0.00000524	0.000071	Up
TNNT2	TNNT2	116860	-2.811	0.29542	-9.5154	1.81E-21	3.59E-19	Down
EPN3	EPN3	167.32	-2.8086	0.37476	-7.4943	6.66E-14	4.4E-12	Down
IQCJ	IQCJ	9.8071	2.8075	0.69853	4.0191	0.0000584	0.00056355	Up
HAP1	HAP1	61.483	2.801	0.52685	5.3164	0.000000106	0.00000218	Up
FOS	FOS	10532	2.8002	0.26165	10.702	9.94E-27	3.19E-24	Up
KIF2C	KIF2C	340.34	-2.799	0.39339	-7.1151	1.12E-12	6.09E-11	Down
TMEM255B	TMEM255B	260.4	2.7988	0.43396	6.4495	1.12E-10	4.34E-09	Up
PPP1R15A	PPP1R15A	13029	2.7986	0.23928	11.696	1.34E-31	6.32E-29	Up
RAB9B	RAB9B	1299.8	-2.798	0.29557	-9.4664	2.9E-21	5.53E-19	Down
RELB	RELB	1869.5	2.7964	0.35822	7.8063	5.89E-15	4.54E-13	Up
LGALS3	LGALS3	4850.2	-2.7953	0.45809	-6.1021	1.05E-09	3.44E-08	Down
H2BC18	H2BC18	65.007	2.7951	0.42252	6.6154	3.71E-11	1.58E-09	Up
HMGB2	HMGB2	3075.4	-2.7944	0.39395	-7.0934	1.31E-12	7.07E-11	Down
GPR87	GPR87	85.371	2.7934	0.4454	6.2716	3.57E-10	1.26E-08	Up
ASF1B	ASF1B	331.6	-2.7899	0.39655	-7.0354	1.99E-12	1.04E-10	Down
TOP2A	TOP2A	1988.4	-2.7853	0.4108	-6.7801	1.2E-11	5.54E-10	Down
EGR2	EGR2	730.01	2.7831	0.39306	7.0806	1.44E-12	7.68E-11	Up
IFITM1	IFITM1	17920	2.7829	0.5387	5.1659	0.000000239	0.00000462	Up
TMEM119	TMEM119	176.04	2.7773	0.42751	6.4966	8.22E-11	3.26E-09	Up
CDC45	CDC45	167.69	-2.7759	0.36357	-7.6352	2.25E-14	1.64E-12	Down
EMC10	EMC10	5749	-2.7731	0.42865	-6.4693	9.85E-11	3.84E-09	Down
TRH	TRH	53.579	-2.7726	0.51926	-5.3395	9.32E-08	0.00000195	Down
IL6	IL6	512.15	2.7691	0.41002	6.7536	1.44E-11	6.58E-10	Up
ANKRD2	ANKRD2	31.838	-2.767	0.61931	-4.4679	0.0000079	0.00010152	Down
NPFFR2	NPFFR2	23.164	2.7668	0.6064	4.5626	0.00000505	0.0000686	Up
CDCA8	CDCA8	199.07	-2.7646	0.31362	-8.8152	1.19E-18	1.68E-16	Down
ANO9	ANO9	16.641	2.7629	0.62034	4.4538	0.00000844	0.00010762	Up
SELE	SELE	35.742	2.7621	0.5172	5.3405	9.27E-08	0.00000194	Up
CLDND2	CLDND2	13.227	-2.7552	0.74275	-3.7094	0.00020775	0.0016345	Down
REM2	REM2	40.602	2.7518	0.57058	4.8228	0.00000142	0.0000225	Up
MOG	MOG	619.93	-2.7511	0.31312	-8.7862	1.55E-18	2.12E-16	Down
TFPI2	TFPI2	5583	2.7479	0.40299	6.8187	9.19E-12	4.31E-10	Up
CCL20	CCL20	38.731	2.7477	0.56903	4.8288	0.00000137	0.0000219	Up
USP41	USP41	30.08	2.7438	0.72507	3.7842	0.00015419	0.0012803	Up
CXCL11	CXCL11	26.863	2.7416	0.72045	3.8053	0.0001416	0.0011924	Up
CPA2	CPA2	6.8931	2.7404	0.75524	3.6286	0.00028497	0.0021254	Up
ATF3	ATF3	2542.6	2.739	0.24134	11.349	7.47E-30	3.24E-27	Up
ZSWIM4	ZSWIM4	442	2.7379	0.42425	6.4534	1.09E-10	4.24E-09	Up
TLR4	TLR4	947.29	2.7328	0.45901	5.9537	2.62E-09	8.01E-08	Up
SH3BGR	SH3BGR	8442.7	-2.7316	0.39833	-6.8575	7.01E-12	3.4E-10	Down
CEP55	CEP55	274.23	-2.7271	0.32807	-8.3127	9.36E-17	9.56E-15	Down
IPMK	IPMK	474.87	2.727	0.39984	6.8203	9.08E-12	4.28E-10	Up
GPT	GPT	24.617	-2.7247	0.64231	-4.2421	0.0000221	0.00024414	Down
IMMP1L	IMMP1L	442.5	-2.7175	0.48423	-5.612	0.00000002	0.000000495	Down
CNTD2	CNTD2	32.789	2.7173	0.48129	5.6459	1.64E-08	0.000000413	Up
BICDL2	BICDL2	30.514	2.7164	0.53176	5.1083	0.000000325	0.00000611	Up
SORCS3	SORCS3	94.204	-2.7143	0.47719	-5.6881	1.28E-08	0.000000331	Down
AMT	AMT	568.28	-2.7131	0.31345	-8.6556	4.9E-18	6.29E-16	Down
TRPV2	TRPV2	39.486	2.7108	0.45487	5.9595	2.53E-09	7.77E-08	Up
ICAM1	ICAM1	1410.4	2.7096	0.3257	8.3195	8.83E-17	9.21E-15	Up
TMEM200A	TMEM200A	3062	2.6991	0.24789	10.888	1.31E-27	4.58E-25	Up
PLAC1	PLAC1	87.19	-2.698	0.47837	-5.6399	0.000000017	0.000000425	Down
LOX	LOX	64663	2.6964	0.35696	7.5538	4.23E-14	2.92E-12	Up
CSPG5	CSPG5	348.33	-2.6936	0.43862	-6.141	8.2E-10	2.72E-08	Down
ATP10A	ATP10A	907.1	2.6934	0.3691	7.2972	2.94E-13	1.76E-11	Up
DIRAS3	DIRAS3	1359	-2.6907	0.37002	-7.2718	3.55E-13	2.06E-11	Down
ADCY10	ADCY10	74.282	2.69	0.61766	4.3552	0.0000133	0.00015807	Up
TMEM158	TMEM158	616.03	2.6899	0.40595	6.6261	3.45E-11	1.48E-09	Up
TRDN	TRDN	6521.1	-2.6891	0.43089	-6.2407	4.36E-10	1.52E-08	Down
H4C3	H4C3	3873	-2.6889	0.5013	-5.3639	8.15E-08	0.00000175	Down
FPGT-TNNI3K	FPGT-TNNI3K	690.26	-2.6866	0.34562	-7.7735	7.64E-15	5.84E-13	Down
OR6C70	OR6C70	3.7762	2.6854	0.837	3.2084	0.0013349	0.0077467	Up
BATF2	BATF2	60.621	2.6844	0.60353	4.4478	0.00000867	0.00011041	Up
LCN12	LCN12	12.907	-2.6826	0.75228	-3.566	0.00036248	0.0026042	Down
FOSL1	FOSL1	431.39	2.6819	0.29702	9.0293	1.73E-19	2.67E-17	Up
TCIM	TCIM	30.017	2.6801	0.69531	3.8545	0.00011595	0.0010065	Up
C3AR1	C3AR1	42.62	2.6756	0.46147	5.7978	6.72E-09	0.000000186	Up
SLC5A3	SLC5A3	2512.9	2.6747	0.35596	7.5141	5.73E-14	3.87E-12	Up
SYNPO2L	SYNPO2L	7553.9	-2.6732	0.26262	-10.179	2.46E-24	6.58E-22	Down
PTPRQ	PTPRQ	35.709	2.6711	0.58734	4.5478	0.00000542	0.000073	Up
ADCYAP1	ADCYAP1	10.16	2.67	0.73216	3.6468	0.00026556	0.0020058	Up
DKKL1	DKKL1	24.136	-2.6691	0.67146	-3.9751	0.0000704	0.00065807	Down
CCDC87	CCDC87	36.989	-2.6676	0.50043	-5.3307	9.78E-08	0.00000204	Down
UTS2	UTS2	15.645	2.662	0.70211	3.7914	0.00014981	0.0012484	Up
ARRDC3	ARRDC3	3000.7	2.6571	0.36682	7.2436	4.37E-13	2.5E-11	Up
FAM83G	FAM83G	829.87	2.6567	0.45401	5.8518	4.86E-09	0.00000014	Up
CCNL1	CCNL1	7802	2.6561	0.22537	11.785	4.65E-32	2.33E-29	Up
APOL3	APOL3	112.64	2.6532	0.49643	5.3446	9.06E-08	0.00000191	Up
PER1	PER1	2336.1	2.649	0.28774	9.2061	3.38E-20	5.54E-18	Up
PEBP4	PEBP4	92.17	-2.6465	0.54805	-4.8289	0.00000137	0.0000219	Down
MYEOV	MYEOV	12.58	2.6457	0.72015	3.6739	0.0002389	0.0018338	Up
PIMREG	PIMREG	250.61	-2.6446	0.47507	-5.5669	2.59E-08	0.00000063	Down
GALNT12	GALNT12	588.27	2.6419	0.31769	8.316	9.1E-17	9.36E-15	Up
NMRK2	NMRK2	362.27	-2.6414	0.47173	-5.5994	2.15E-08	0.00000053	Down
CRIP1	CRIP1	186.86	-2.6397	0.57386	-4.5999	0.00000423	0.0000589	Down
RFLNA	RFLNA	570.93	2.6379	0.31674	8.3283	8.2E-17	8.66E-15	Up
SPX	SPX	311.33	-2.6375	0.44519	-5.9243	3.14E-09	9.32E-08	Down
GPR22	GPR22	1185.7	-2.6369	0.41647	-6.3316	2.43E-10	8.87E-09	Down
SSTR1	SSTR1	40.442	2.6363	0.48435	5.4431	5.24E-08	0.00000119	Up
TYRP1	TYRP1	131.06	-2.6351	0.44973	-5.8593	4.65E-09	0.000000134	Down
PLIN5	PLIN5	68.024	-2.6348	0.55169	-4.7758	0.00000179	0.0000275	Down
GATA3	GATA3	24.164	2.6346	0.54957	4.794	0.00000163	0.0000254	Up
BHLHE41	BHLHE41	1567.8	2.6333	0.25891	10.171	2.68E-24	7.05E-22	Up
CDC42EP2	CDC42EP2	1031.5	2.6291	0.56576	4.6471	0.00000337	0.0000482	Up
OR5B12	OR5B12	3.9955	2.6264	0.82544	3.1818	0.0014637	0.0083636	Up
PRR9	PRR9	4.6299	2.6239	0.80509	3.2591	0.0011175	0.0066803	Up
IGSF5	IGSF5	68.554	-2.6217	0.59548	-4.4027	0.0000107	0.0001324	Down
GPX3	GPX3	5085.2	-2.6212	0.35597	-7.3635	1.79E-13	1.1E-11	Down
PTGS1	PTGS1	550.55	2.6209	0.46928	5.5849	2.34E-08	0.000000574	Up
FMC1	FMC1	523.5	-2.6203	0.56883	-4.6065	0.00000409	0.0000573	Down
CRLF1	CRLF1	40.793	2.6188	0.4913	5.3304	0.000000098	0.00000204	Up
PHOX2A	PHOX2A	5.8809	2.618	0.79114	3.3092	0.00093567	0.0057737	Up
MLIP	MLIP	6106.1	-2.6173	0.33608	-7.7876	6.83E-15	5.24E-13	Down
PRR5L	PRR5L	104.37	2.6171	0.46406	5.6396	0.000000017	0.000000425	Up
SLC15A2	SLC15A2	430.83	-2.6143	0.47599	-5.4923	3.97E-08	0.000000916	Down
H2BC8	H2BC8	126.06	2.6104	0.34556	7.554	4.22E-14	2.92E-12	Up
CPA4	CPA4	14442	2.6096	0.29885	8.7322	2.5E-18	3.34E-16	Up
SLC19A2	SLC19A2	850.35	2.6074	0.30275	8.6125	7.15E-18	8.83E-16	Up
CHD2	CHD2	7687.2	2.6073	0.28116	9.2735	1.8E-20	3.08E-18	Up
SLC6A2	SLC6A2	39.264	-2.6065	0.53564	-4.8661	0.00000114	0.0000187	Down
CDC14A	CDC14A	676.22	2.601	0.41873	6.2117	5.24E-10	0.000000018	Up
CASQ2	CASQ2	9051.8	-2.5993	0.267	-9.7353	2.13E-22	4.45E-20	Down
RIBC1	RIBC1	24.802	-2.5991	0.65772	-3.9517	0.0000776	0.0007166	Down
CKAP2L	CKAP2L	233.39	-2.5974	0.29992	-8.6605	4.7E-18	6.08E-16	Down
MYZAP	MYZAP	5120.3	-2.5954	0.26356	-9.8473	7.04E-23	1.61E-20	Down
GABRR2	GABRR2	95.399	2.5903	0.466	5.5587	2.72E-08	0.000000655	Up
WNK4	WNK4	435.36	2.5888	0.28263	9.1596	5.21E-20	8.2E-18	Up
FCAMR	FCAMR	19.032	2.5886	0.73375	3.5279	0.00041882	0.0029431	Up
TMEM236	TMEM236	44.96	2.5877	0.47347	5.4654	4.62E-08	0.00000105	Up
CASQ1	CASQ1	1096.3	-2.5863	0.30894	-8.3713	5.7E-17	6.35E-15	Down
CAVIN3	CAVIN3	630.8	-2.5859	0.45892	-5.6347	1.75E-08	0.000000437	Down
KCNN1	KCNN1	97.491	2.585	0.46719	5.5331	3.15E-08	0.000000752	Up
PDE1A	PDE1A	304.5	-2.5844	0.40574	-6.3697	1.89E-10	7.11E-09	Down
ADGRE5	ADGRE5	568.68	2.5838	0.30828	8.3813	5.24E-17	5.92E-15	Up
DLX2	DLX2	28.714	2.5817	0.60531	4.2651	0.00002	0.00022438	Up
BRINP2	BRINP2	102.91	-2.5801	0.50097	-5.1502	0.00000026	0.00000499	Down
SFRP5	SFRP5	3083.6	-2.5791	0.3167	-8.1435	3.84E-16	3.67E-14	Down
SGCA	SGCA	959.85	-2.5781	0.44731	-5.7635	8.24E-09	0.000000223	Down
FER1L6	FER1L6	29.749	2.576	0.67968	3.79	0.00015065	0.0012534	Up
C11orf71	C11orf71	262.41	-2.5754	0.42998	-5.9895	2.1E-09	6.53E-08	Down
SLC27A6	SLC27A6	3338.6	-2.5718	0.27689	-9.2882	1.57E-20	2.71E-18	Down
NKAIN4	NKAIN4	63.275	2.5717	0.53371	4.8185	0.00000145	0.0000229	Up
RBM47	RBM47	112.53	2.5708	0.50766	5.0641	0.00000041	0.00000747	Up
IL24	IL24	5.8004	2.5707	0.79375	3.2387	0.0012006	0.0070921	Up
ALDOC	ALDOC	6312.9	-2.564	0.344	-7.4534	9.1E-14	5.86E-12	Down
ZBTB21	ZBTB21	899.99	2.5636	0.35602	7.2007	5.99E-13	3.36E-11	Up
PKIA	PKIA	2873.2	-2.5597	0.22257	-11.5	1.32E-30	5.87E-28	Down
MAGEB17	MAGEB17	15.101	2.5575	0.69897	3.659	0.00025324	0.0019235	Up
SERPINB2	SERPINB2	138.75	2.5562	0.43913	5.8211	5.85E-09	0.000000166	Up
SLC26A9	SLC26A9	246.51	-2.5524	0.38266	-6.6702	2.56E-11	1.13E-09	Down
DEPDC1	DEPDC1	586.11	-2.5518	0.29011	-8.796	1.42E-18	1.96E-16	Down
KRT79	KRT79	5.5645	2.5515	0.79267	3.2189	0.0012867	0.0075261	Up
LRRC69	LRRC69	39.81	-2.5501	0.61473	-4.1484	0.0000335	0.00034961	Down
TM4SF1	TM4SF1	2109.2	2.5495	0.29091	8.7639	1.89E-18	2.54E-16	Up
SAMD9L	SAMD9L	475.88	2.5473	0.50367	5.0574	0.000000425	0.00000771	Up
TMEM163	TMEM163	319.93	-2.5448	0.41551	-6.1246	9.09E-10	0.00000003	Down
CCL4L2	CCL4L2	9.0593	2.5446	0.76959	3.3065	0.00094471	0.0058183	Up
TFR2	TFR2	38.412	2.5442	0.5115	4.974	0.000000656	0.0000114	Up
GPR183	GPR183	496.3	-2.544	0.40088	-6.3461	2.21E-10	8.21E-09	Down
OVGP1	OVGP1	96.427	2.5435	0.39305	6.4711	9.73E-11	3.81E-09	Up
PDCD1LG2	PDCD1LG2	230.61	2.5416	0.36316	6.9985	2.59E-12	1.33E-10	Up
NDUFB1	NDUFB1	3127.2	-2.5415	0.48804	-5.2076	0.000000191	0.00000378	Down
SLC6A12	SLC6A12	16.449	2.5377	0.63374	4.0043	0.0000622	0.00059479	Up
ITGA5	ITGA5	21731	2.5349	0.41647	6.0866	1.15E-09	3.74E-08	Up
BMP6	BMP6	1405.3	2.5341	0.39091	6.4826	9.01E-11	3.56E-09	Up
SP100	SP100	4115.9	2.5338	0.33552	7.552	4.29E-14	2.95E-12	Up
CDK1	CDK1	913.07	-2.5279	0.33191	-7.6163	2.61E-14	1.85E-12	Down
SPINT1	SPINT1	157.11	2.527	0.31548	8.01	1.15E-15	9.95E-14	Up
GRB7	GRB7	99.925	2.5264	0.45332	5.5732	0.000000025	0.000000611	Up
RMI2	RMI2	346.38	-2.5214	0.38469	-6.5544	5.59E-11	2.29E-09	Down
ALDH8A1	ALDH8A1	43.561	2.5201	0.55995	4.5006	0.00000678	0.0000888	Up
RPE65	RPE65	186.76	-2.5165	0.33636	-7.4815	7.35E-14	4.81E-12	Down
SPNS3	SPNS3	9.6921	-2.5127	0.73134	-3.4357	0.0005911	0.0039306	Down
JUNB	JUNB	16514	2.5101	0.36845	6.8125	9.59E-12	4.46E-10	Up
LYG1	LYG1	42.186	2.5092	0.55965	4.4836	0.00000734	0.0000952	Up
FPR3	FPR3	56.475	2.5091	0.4229	5.9331	2.97E-09	8.94E-08	Up
TMED7-TICAM2	TMED7-TICAM2	798.99	2.5074	0.33896	7.3973	1.39E-13	8.65E-12	Up
SERPINI2	SERPINI2	11.241	2.5069	0.75424	3.3237	0.00088839	0.0055352	Up
NME9	NME9	17.413	-2.5052	0.64223	-3.9009	0.0000959	0.00085834	Down
GDF9	GDF9	50.368	2.4993	0.53586	4.664	0.0000031	0.0000448	Up
FERMT1	FERMT1	422.47	-2.4981	0.36468	-6.8503	7.37E-12	3.56E-10	Down
ADHFE1	ADHFE1	530.56	-2.4969	0.26173	-9.5397	1.43E-21	2.91E-19	Down
SMYD1	SMYD1	13826	-2.4953	0.39478	-6.3208	2.6E-10	9.45E-09	Down
CLYBL	CLYBL	159.25	-2.4946	0.35215	-7.0837	1.4E-12	7.53E-11	Down
SBNO2	SBNO2	757.95	2.4916	0.37499	6.6445	3.04E-11	1.32E-09	Up
PTGES	PTGES	748.89	2.4909	0.43042	5.7871	7.16E-09	0.000000197	Up
UPK1B	UPK1B	425.49	-2.4908	0.39642	-6.2833	3.31E-10	1.17E-08	Down
EGFL6	EGFL6	49.244	2.4843	0.48575	5.1143	0.000000315	0.00000593	Up
KY	KY	15.069	-2.4827	0.65913	-3.7666	0.00016546	0.0013598	Down
CSF1	CSF1	3115.5	2.4815	0.23481	10.568	4.19E-26	1.32E-23	Up
SMIM5	SMIM5	116	-2.4804	0.48064	-5.1606	0.000000246	0.00000474	Down
PNMT	PNMT	79.675	-2.4788	0.5535	-4.4784	0.00000752	0.0000971	Down
APOBEC2	APOBEC2	4097.3	-2.4786	0.37724	-6.5702	5.03E-11	2.08E-09	Down
IFIT1	IFIT1	4639.6	2.4778	0.5395	4.5927	0.00000437	0.0000607	Up
STC2	STC2	10127	2.4772	0.31156	7.951	1.85E-15	1.56E-13	Up
COX7C	COX7C	12692	-2.4762	0.48416	-5.1145	0.000000315	0.00000593	Down
CLIC6	CLIC6	8.4586	2.4698	0.74902	3.2974	0.00097592	0.005983	Up
TSNAXIP1	TSNAXIP1	73.518	-2.4668	0.39512	-6.2433	4.28E-10	0.000000015	Down
IL1R1	IL1R1	6431.8	2.4627	0.4277	5.758	8.51E-09	0.000000229	Up
F2RL1	F2RL1	616.43	2.4626	0.3284	7.4987	6.44E-14	4.27E-12	Up
DNAAF4	DNAAF4	48.155	-2.4593	0.56669	-4.3398	0.0000143	0.00016819	Down
KCNG3	KCNG3	26.833	2.4583	0.63368	3.8795	0.00010468	0.00092672	Up
TIGD3	TIGD3	93.727	2.4535	0.42259	5.8058	6.41E-09	0.000000179	Up
PHACTR3	PHACTR3	78.551	-2.4528	0.5332	-4.6	0.00000422	0.0000589	Down
PRIMA1	PRIMA1	75.946	-2.4496	0.37903	-6.4629	1.03E-10	0.000000004	Down
C11orf1	C11orf1	418.74	-2.4468	0.46522	-5.2595	0.000000144	0.00000291	Down
ASIP	ASIP	24.493	-2.4449	0.66252	-3.6903	0.00022396	0.0017424	Down
SFRP2	SFRP2	228.4	-2.4429	0.37437	-6.5254	6.78E-11	2.74E-09	Down
UGCG	UGCG	6828.1	2.441	0.2211	11.04	2.45E-28	9.6E-26	Up
RD3L	RD3L	60.502	-2.4409	0.55431	-4.4035	0.0000107	0.00013213	Down
CD14	CD14	39.219	2.4407	0.47005	5.1924	0.000000208	0.00000406	Up
IL7R	IL7R	36.972	2.4403	0.64863	3.7623	0.00016837	0.0013816	Up
MTERF2	MTERF2	1179	-2.4374	0.29064	-8.3862	5.02E-17	5.71E-15	Down
ACOT2	ACOT2	1243.7	-2.4371	0.40077	-6.0811	1.19E-09	3.86E-08	Down
CPM	CPM	223.73	2.4356	0.36581	6.6582	2.77E-11	1.22E-09	Up
SYCE1L	SYCE1L	45.721	-2.4348	0.63405	-3.84	0.00012303	0.0010548	Down
SOX17	SOX17	112.05	2.4338	0.35615	6.8336	8.28E-12	3.96E-10	Up
BBOX1	BBOX1	15.986	-2.4329	0.70534	-3.4492	0.00056222	0.0037645	Down
EPHX2	EPHX2	281.86	-2.4289	0.29105	-8.3455	7.09E-17	7.64E-15	Down
KLF4	KLF4	95.602	2.4289	0.42177	5.7589	8.47E-09	0.000000228	Up
HOXA5	HOXA5	354.89	2.4285	0.43035	5.6431	1.67E-08	0.000000419	Up
PMAIP1	PMAIP1	1425.2	2.4247	0.37425	6.4789	9.24E-11	3.64E-09	Up
KLF10	KLF10	6092.9	2.4235	0.29976	8.0848	6.22E-16	5.64E-14	Up
LRRCC1	LRRCC1	186.5	-2.4224	0.41431	-5.8469	5.01E-09	0.000000144	Down
LRRIQ4	LRRIQ4	10.728	2.4221	0.73869	3.2789	0.001042	0.0063041	Up
TMEM229A	TMEM229A	45.948	-2.4215	0.5053	-4.7923	0.00000165	0.0000256	Down
VEGFC	VEGFC	827.71	2.4211	0.28052	8.631	6.08E-18	7.63E-16	Up
FPGT	FPGT	132.4	-2.4184	0.33081	-7.3106	2.66E-13	1.6E-11	Down
SLC1A7	SLC1A7	61.058	2.4168	0.43025	5.6172	1.94E-08	0.000000482	Up
SLC2A3	SLC2A3	8962.4	2.4144	0.35916	6.7222	1.79E-11	8.09E-10	Up
LRRC10	LRRC10	3816.9	-2.4118	0.25942	-9.2968	1.45E-20	2.58E-18	Down
IDNK	IDNK	147.05	-2.4118	0.45419	-5.3101	0.00000011	0.00000225	Down
LOXL3	LOXL3	408.46	2.4116	0.29855	8.0776	6.6E-16	5.92E-14	Up
C14orf180	C14orf180	417.31	-2.4115	0.30498	-7.907	2.64E-15	2.17E-13	Down
SPHKAP	SPHKAP	893.22	-2.4111	0.48193	-5.003	0.000000564	0.00000992	Down
NES	NES	2340.4	-2.4105	0.31583	-7.6323	2.31E-14	1.67E-12	Down
VIPR1	VIPR1	198.1	-2.4101	0.3657	-6.5904	4.39E-11	1.86E-09	Down
TRAF1	TRAF1	229.7	2.4095	0.34803	6.9231	4.42E-12	2.2E-10	Up
MEDAG	MEDAG	424.81	2.4053	0.29066	8.2751	1.28E-16	1.29E-14	Up
PACRG	PACRG	69.028	-2.4023	0.6045	-3.974	0.0000707	0.00065994	Down
KIF14	KIF14	142.05	-2.4012	0.60058	-3.9981	0.0000639	0.00060709	Down
SLC22A1	SLC22A1	21.52	2.401	0.65254	3.6795	0.00023373	0.0017996	Up
APOL6	APOL6	407.03	2.3982	0.39597	6.0565	1.39E-09	4.47E-08	Up
NUSAP1	NUSAP1	864.92	-2.3949	0.39298	-6.0942	1.1E-09	0.000000036	Down
NTF4	NTF4	123.6	-2.3945	0.43041	-5.5632	2.65E-08	0.000000641	Down
NPIPB11	NPIPB11	65.314	2.392	0.48306	4.9517	0.000000736	0.0000126	Up
PKMYT1	PKMYT1	131.22	-2.3907	0.58131	-4.1126	0.0000391	0.0004005	Down
BHLHE40	BHLHE40	6792.2	2.3902	0.29339	8.1468	3.74E-16	3.59E-14	Up
GCM1	GCM1	17.612	2.3892	0.58596	4.0774	0.0000455	0.00045682	Up
NEBL	NEBL	13022	-2.3882	0.24129	-9.8977	4.26E-23	1.02E-20	Down
TMEM141	TMEM141	1500.3	-2.3863	0.42872	-5.5661	0.000000026	0.000000631	Down
DUSP4	DUSP4	245.27	2.3848	0.30315	7.8668	3.64E-15	2.88E-13	Up
TSTD1	TSTD1	1104.6	-2.3791	0.4843	-4.9125	0.000000899	0.000015	Down
LRIT3	LRIT3	11.751	2.3777	0.71901	3.3069	0.00094344	0.0058144	Up
ANLN	ANLN	3321	-2.3762	0.47517	-5.0008	0.000000571	0.00001	Down
TNFRSF10D	TNFRSF10D	6325.5	2.3747	0.52252	4.5447	0.0000055	0.000074	Up
NHLH1	NHLH1	18.068	2.3716	0.6056	3.916	0.00009	0.00081356	Up
INSYN2B	INSYN2B	132.07	2.3705	0.35824	6.6171	3.66E-11	1.56E-09	Up
DHH	DHH	17.586	2.3705	0.59276	3.9991	0.0000636	0.00060532	Up
IFTAP	IFTAP	1236	-2.3687	0.41459	-5.7133	1.11E-08	0.000000291	Down
CCL2	CCL2	8293.7	2.3666	0.43048	5.4977	3.85E-08	0.000000894	Up
CNTF	CNTF	11.87	2.3665	0.6896	3.4316	0.00059995	0.0039724	Up
C17orf97	C17orf97	145.98	-2.3654	0.39997	-5.9139	3.34E-09	9.88E-08	Down
IL15RA	IL15RA	145.08	2.364	0.42947	5.5044	0.000000037	0.000000865	Up
CFAP77	CFAP77	51.993	-2.3624	0.51357	-4.6	0.00000423	0.0000589	Down
RD3	RD3	16.884	-2.3596	0.7219	-3.2686	0.0010807	0.0065076	Down
C19orf73	C19orf73	21.804	-2.3592	0.67525	-3.4937	0.0004763	0.0032683	Down
LRP5L	LRP5L	52.708	2.3547	0.44539	5.287	0.000000124	0.00000253	Up
PLD6	PLD6	59.626	2.3547	0.44918	5.2422	0.000000159	0.00000318	Up
TNFRSF1B	TNFRSF1B	132.99	2.3523	0.35932	6.5467	5.88E-11	2.4E-09	Up
CDCA5	CDCA5	188.83	-2.3505	0.36033	-6.5232	6.88E-11	2.78E-09	Down
PARP14	PARP14	2263.7	2.3483	0.52426	4.4793	0.00000749	0.0000968	Up
TRAPPC6A	TRAPPC6A	612.01	-2.3475	0.46573	-5.0405	0.000000464	0.0000083	Down
HSPB1	HSPB1	35510	-2.346	0.47131	-4.9776	0.000000644	0.0000112	Down
NHLRC4	NHLRC4	12.435	2.343	0.7423	3.1563	0.0015977	0.0089662	Up
LOXL2	LOXL2	20705	2.3424	0.3519	6.6565	2.8E-11	1.23E-09	Up
PTGER4	PTGER4	111.99	2.3415	0.47954	4.8828	0.00000105	0.0000173	Up
HIVEP1	HIVEP1	2590.1	2.3383	0.34466	6.7843	1.17E-11	5.4E-10	Up
ADAM32	ADAM32	112.26	2.3371	0.35656	6.5547	5.58E-11	2.29E-09	Up
MAPK13	MAPK13	76.354	2.337	0.51341	4.552	0.00000531	0.0000717	Up
NR6A1	NR6A1	193.27	2.3359	0.33194	7.0372	1.96E-12	1.03E-10	Up
PIWIL4	PIWIL4	68.891	2.3352	0.47188	4.9487	0.000000747	0.0000128	Up
BCL6	BCL6	2297	2.3346	0.25443	9.1757	4.49E-20	7.13E-18	Up
MRPS28	MRPS28	1042.4	-2.3287	0.43273	-5.3813	0.000000074	0.00000161	Down
CD101	CD101	73.899	2.3284	0.62032	3.7535	0.00017438	0.0014214	Up
FN3K	FN3K	205.08	-2.3277	0.43768	-5.3184	0.000000105	0.00000217	Down
MYO3A	MYO3A	112.2	2.3259	0.41698	5.5779	2.43E-08	0.000000596	Up
CREBRF	CREBRF	3545.2	2.3254	0.24528	9.4807	2.53E-21	4.94E-19	Up
TMOD1	TMOD1	4975.8	-2.3251	0.22077	-10.532	6.14E-26	1.86E-23	Down
SLCO2A1	SLCO2A1	187.57	2.3241	0.41668	5.5777	2.44E-08	0.000000596	Up
AHRR	AHRR	37.551	2.3229	0.52321	4.4397	0.00000901	0.00011374	Up
GSG1	GSG1	263.31	-2.3225	0.49132	-4.7271	0.00000228	0.0000343	Down
UCP3	UCP3	31.986	2.3211	0.64684	3.5884	0.0003327	0.0024184	Up
EDEM1	EDEM1	1669.2	2.321	0.4453	5.2122	0.000000187	0.0000037	Up
DNAAF3	DNAAF3	164.07	-2.3209	0.44094	-5.2636	0.000000141	0.00000285	Down
FAM155B	FAM155B	26.739	-2.3208	0.62453	-3.716	0.0002024	0.0016018	Down
DRD1	DRD1	138.87	-2.3195	0.42417	-5.4682	4.55E-08	0.00000104	Down
RCSD1	RCSD1	1818	-2.3189	0.29345	-7.9022	2.74E-15	2.24E-13	Down
NINJ2	NINJ2	45.352	-2.315	0.5799	-3.9921	0.0000655	0.00061819	Down
LSMEM1	LSMEM1	109.7	2.3147	0.38541	6.0056	1.91E-09	5.96E-08	Up
KLF5	KLF5	1794.3	2.3139	0.33172	6.9753	3.05E-12	1.55E-10	Up
NBPF19	NBPF19	423.06	2.3138	0.33446	6.918	4.58E-12	2.26E-10	Up
HSD17B8	HSD17B8	216.69	-2.3083	0.43483	-5.3085	0.000000111	0.00000227	Down
MALL	MALL	158	2.3049	0.35941	6.4132	1.42E-10	5.44E-09	Up
UBE2C	UBE2C	715.56	-2.3033	0.45355	-5.0784	0.000000381	0.00000699	Down
CENPH	CENPH	291.1	-2.303	0.47972	-4.8008	0.00000158	0.0000248	Down
DIRAS2	DIRAS2	71.859	-2.303	0.50429	-4.5667	0.00000495	0.0000674	Down
TAC4	TAC4	39.149	-2.3018	0.67735	-3.3982	0.00067839	0.0044261	Down
TG	TG	288.76	2.3001	0.33237	6.9203	4.51E-12	2.23E-10	Up
HERC6	HERC6	1355.2	2.2997	0.52997	4.3392	0.0000143	0.00016851	Up
TK1	TK1	934.72	-2.2985	0.40574	-5.6649	1.47E-08	0.000000374	Down
FUT1	FUT1	52.768	2.2981	0.47837	4.804	0.00000156	0.0000244	Up
TET3	TET3	740.83	2.2969	0.31343	7.3281	2.34E-13	1.41E-11	Up
KCNF1	KCNF1	28.286	-2.2961	0.64868	-3.5397	0.00040064	0.0028377	Down
FOXM1	FOXM1	320.41	-2.2955	0.38923	-5.8975	3.69E-09	0.000000108	Down
ACOT1	ACOT1	139.67	-2.2941	0.39932	-5.7449	9.2E-09	0.000000245	Down
MT3	MT3	26.021	-2.2918	0.60848	-3.7665	0.00016555	0.0013598	Down
NCF1	NCF1	48.775	2.2899	0.4286	5.3429	9.15E-08	0.00000193	Up
TMEM272	TMEM272	49.645	2.2882	0.61438	3.7245	0.00019572	0.0015668	Up
IRF1	IRF1	1078	2.288	0.2432	9.4079	5.06E-21	9.56E-19	Up
COL21A1	COL21A1	907.17	-2.2876	0.31426	-7.2792	3.36E-13	1.96E-11	Down
PLCH1	PLCH1	33.952	2.2853	0.66582	3.4324	0.00059831	0.0039648	Up
ZPLD1	ZPLD1	66.264	2.2831	0.42079	5.4259	5.77E-08	0.00000129	Up
NEFM	NEFM	110.06	2.2816	0.51205	4.4558	0.00000836	0.00010672	Up
CD44	CD44	6649.2	2.2753	0.2739	8.3071	9.81E-17	9.96E-15	Up
MANEAL	MANEAL	35.276	-2.2697	0.51311	-4.4233	0.00000972	0.00012188	Down
KCNS2	KCNS2	149.08	-2.2673	0.56922	-3.9832	0.000068	0.00063905	Down
HLA-E	HLA-E	9102.5	2.2665	0.32254	7.0269	2.11E-12	1.1E-10	Up
CIART	CIART	931.05	2.2661	0.29331	7.7258	1.11E-14	8.26E-13	Up
STRIT1	STRIT1	24.351	-2.2659	0.71411	-3.173	0.0015086	0.0085692	Down
HAND1	HAND1	531.71	-2.2657	0.37901	-5.978	2.26E-09	0.00000007	Down
TECRL	TECRL	8904	-2.2618	0.38687	-5.8463	5.03E-09	0.000000145	Down
CXCL6	CXCL6	147.61	2.2604	0.45726	4.9433	0.000000768	0.0000131	Up
BCAR3	BCAR3	1910.9	2.259	0.33244	6.7951	1.08E-11	5.02E-10	Up
CRIP2	CRIP2	29418	-2.2572	0.43416	-5.1989	0.0000002	0.00000393	Down
MORN2	MORN2	633.09	-2.2567	0.47351	-4.7659	0.00000188	0.0000287	Down
INTS6	INTS6	3193.9	2.2519	0.32579	6.9121	4.77E-12	2.35E-10	Up
SBSN	SBSN	31.033	2.2509	0.58881	3.8228	0.00013196	0.0011188	Up
HAND2	HAND2	2364.2	-2.2452	0.40637	-5.5251	3.29E-08	0.000000785	Down
KIAA0319	KIAA0319	135.59	-2.2443	0.47077	-4.7673	0.00000187	0.0000285	Down
KIF22	KIF22	681.83	-2.2436	0.32212	-6.9651	3.28E-12	1.66E-10	Down
TPBG	TPBG	4220.4	2.242	0.32277	6.9462	3.75E-12	1.88E-10	Up
CYP2C8	CYP2C8	26.299	2.2395	0.69776	3.2095	0.0013295	0.0077258	Up
H2AC20	H2AC20	35.376	-2.2386	0.60683	-3.689	0.00022514	0.0017507	Down
NDUFA3	NDUFA3	2472.8	-2.2379	0.51484	-4.3467	0.0000138	0.00016359	Down
PGA3	PGA3	20.977	2.2375	0.64174	3.4866	0.00048922	0.0033455	Up
AARD	AARD	83.419	-2.2361	0.53681	-4.1656	0.0000311	0.00032884	Down
LYPD6	LYPD6	118.68	-2.2345	0.46372	-4.8187	0.00000144	0.0000229	Down
EPHA2	EPHA2	6696.7	2.2342	0.36328	6.1501	7.74E-10	2.59E-08	Up
ELF3	ELF3	1058	2.234	0.26761	8.3479	6.95E-17	7.53E-15	Up
BIK	BIK	835.45	-2.233	0.48252	-4.6278	0.0000037	0.0000523	Down
TRIM38	TRIM38	926.34	2.2324	0.27504	8.1168	4.79E-16	4.49E-14	Up
NIPSNAP3B	NIPSNAP3B	258.54	-2.2319	0.40966	-5.4482	5.09E-08	0.00000116	Down
FMO4	FMO4	73.331	-2.2312	0.4141	-5.3881	7.12E-08	0.00000156	Down
WNT7B	WNT7B	13.726	2.2285	0.60747	3.6685	0.00024402	0.001865	Up
PDK4	PDK4	739.3	2.2273	0.28343	7.8583	3.89E-15	3.06E-13	Up
ITGAM	ITGAM	9.8765	2.2263	0.67535	3.2965	0.00097894	0.0059969	Up
NPIPB8	NPIPB8	39.285	2.2257	0.63893	3.4835	0.00049495	0.0033761	Up
JUN	JUN	16638	2.2221	0.36902	6.0216	1.73E-09	5.43E-08	Up
SLC8A1	SLC8A1	5172.6	-2.2212	0.40394	-5.4988	3.82E-08	0.00000089	Down
PHLDA2	PHLDA2	1368.1	2.221	0.47713	4.6549	0.00000324	0.0000466	Up
ULBP2	ULBP2	492.61	2.2206	0.33887	6.5529	5.64E-11	2.31E-09	Up
HMGCLL1	HMGCLL1	296.16	-2.2204	0.29734	-7.4674	8.18E-14	5.31E-12	Down
GFRA2	GFRA2	21.858	-2.2204	0.70304	-3.1582	0.0015873	0.0089171	Down
LYRM9	LYRM9	201.01	-2.2203	0.43331	-5.1241	0.000000299	0.00000567	Down
CLIC5	CLIC5	2260.3	-2.2177	0.34986	-6.3388	2.32E-10	8.54E-09	Down
CALCR	CALCR	19.123	2.2152	0.62126	3.5657	0.00036289	0.002606	Up
CDC20	CDC20	447.15	-2.2115	0.33932	-6.5174	7.15E-11	2.88E-09	Down
IL12RB2	IL12RB2	31.99	2.2076	0.55461	3.9804	0.0000688	0.00064615	Up
ZNF296	ZNF296	24.208	2.2072	0.50108	4.405	0.0000106	0.00013141	Up
S100A6	S100A6	618.51	-2.2046	0.5032	-4.3813	0.0000118	0.00014334	Down
ANKRD1	ANKRD1	24537	-2.2036	0.4738	-4.6509	0.00000331	0.0000475	Down
VSNL1	VSNL1	1036.1	-2.2028	0.35521	-6.2014	5.59E-10	1.91E-08	Down
GOLGA7B	GOLGA7B	67.045	2.2005	0.38757	5.6776	1.37E-08	0.000000351	Up
HHEX	HHEX	77.301	2.1987	0.47311	4.6473	0.00000336	0.0000482	Up
SERPINB8	SERPINB8	1060.3	2.1965	0.24345	9.0225	1.84E-19	2.81E-17	Up
VWDE	VWDE	105.78	-2.1961	0.50368	-4.36	0.000013	0.00015519	Down
EPHB1	EPHB1	49.892	2.196	0.47258	4.6468	0.00000337	0.0000482	Up
SLC16A14	SLC16A14	70.1	-2.1953	0.47878	-4.5852	0.00000454	0.0000626	Down
CTF1	CTF1	461.95	-2.1951	0.43936	-4.9961	0.000000585	0.0000102	Down
SLC22A3	SLC22A3	882.08	2.1905	0.36964	5.9259	3.11E-09	9.25E-08	Up
FRMD6	FRMD6	4145.1	2.1901	0.51096	4.2863	0.0000182	0.00020699	Up
MCTP2	MCTP2	339.41	2.1891	0.41914	5.2227	0.000000176	0.00000351	Up
SYNJ2BP-COX16	SYNJ2BP-COX16	441.01	-2.189	0.42463	-5.155	0.000000254	0.00000488	Down
SGPP2	SGPP2	31.464	-2.1884	0.54141	-4.042	0.000053	0.00051872	Down
C10orf71	C10orf71	134.58	-2.1865	0.4267	-5.1243	0.000000299	0.00000567	Down
PMEL	PMEL	316.2	-2.186	0.28852	-7.5769	3.54E-14	2.49E-12	Down
CDC6	CDC6	386.08	-2.1858	0.3461	-6.3155	2.69E-10	9.74E-09	Down
SELENOW	SELENOW	24824	-2.1838	0.44924	-4.8611	0.00000117	0.0000191	Down
SPRED3	SPRED3	102.22	2.1834	0.38226	5.7116	1.12E-08	0.000000293	Up
RGS18	RGS18	9.4682	2.183	0.67188	3.2491	0.0011578	0.0068831	Up
BUB1B	BUB1B	413.1	-2.18	0.50527	-4.3145	0.000016	0.00018552	Down
DUSP6	DUSP6	3447.6	2.1794	0.23509	9.2703	1.86E-20	3.13E-18	Up
DRAM1	DRAM1	1607.4	2.179	0.26916	8.0956	5.7E-16	5.23E-14	Up
ITGA4	ITGA4	5202.6	2.1789	0.39188	5.5601	0.000000027	0.000000651	Up
CEND1	CEND1	97.344	-2.1764	0.43684	-4.9822	0.000000629	0.000011	Down
SULF1	SULF1	51875	2.1732	0.4658	4.6655	0.00000308	0.0000446	Up
MYL9	MYL9	34266	-2.172	0.37815	-5.7436	9.27E-09	0.000000247	Down
TAP1	TAP1	4290.9	2.172	0.38288	5.6727	1.41E-08	0.00000036	Up
GALNT3	GALNT3	27.546	2.1711	0.5964	3.6403	0.00027227	0.0020455	Up
C2CD4A	C2CD4A	10.335	2.1711	0.67815	3.2015	0.0013672	0.0079046	Up
INKA2	INKA2	528.27	-2.1708	0.26688	-8.1341	4.15E-16	3.94E-14	Down
LDLRAD2	LDLRAD2	20.045	-2.1689	0.66397	-3.2666	0.0010886	0.0065441	Down
ROGDI	ROGDI	1818.8	-2.1687	0.39257	-5.5244	3.31E-08	0.000000787	Down
REXO5	REXO5	315.33	-2.1685	0.37151	-5.8371	5.31E-09	0.000000152	Down
PCDH17	PCDH17	69.472	2.1683	0.42156	5.1436	0.000000269	0.00000515	Up
ARSI	ARSI	322.8	2.1664	0.29751	7.2817	3.3E-13	1.94E-11	Up
SPRED1	SPRED1	1703.8	2.1646	0.35539	6.0907	1.12E-09	3.67E-08	Up
BCL2A1	BCL2A1	104.18	-2.1641	0.5379	-4.0232	0.0000574	0.00055569	Down
SMCO2	SMCO2	14.167	2.164	0.66959	3.2318	0.0012301	0.0072479	Up
GPBP1	GPBP1	8169.7	2.1639	0.25847	8.372	5.66E-17	6.35E-15	Up
COX6C	COX6C	12974	-2.1636	0.48235	-4.4855	0.00000728	0.0000946	Down
ZYG11A	ZYG11A	30.859	2.1635	0.58455	3.7012	0.0002146	0.0016843	Up
NHS	NHS	60.692	2.1612	0.39512	5.4697	4.51E-08	0.00000103	Up
KCNQ2	KCNQ2	235.9	-2.1602	0.44704	-4.8323	0.00000135	0.0000217	Down
HMGN2	HMGN2	7027.9	-2.16	0.40247	-5.3668	8.01E-08	0.00000173	Down
PLN	PLN	59523	-2.1594	0.41437	-5.2112	0.000000188	0.00000372	Down
GBP5	GBP5	23.954	2.1591	0.59893	3.6049	0.00031224	0.0022915	Up
BOLA1	BOLA1	255.73	-2.1564	0.5296	-4.0717	0.0000467	0.00046638	Down
SSPN	SSPN	895.07	-2.1543	0.45052	-4.7818	0.00000174	0.0000268	Down
EXO1	EXO1	96.725	-2.154	0.44961	-4.7909	0.00000166	0.0000257	Down
DUSP27	DUSP27	2503	-2.1533	0.49349	-4.3634	0.0000128	0.00015312	Down
DUSP1	DUSP1	12877	2.1518	0.28641	7.5129	5.78E-14	3.88E-12	Up
DNAJC28	DNAJC28	128.6	-2.1512	0.45727	-4.7046	0.00000254	0.0000377	Down
FOXL1	FOXL1	75.96	2.1508	0.37175	5.7858	7.22E-09	0.000000198	Up
MTURN	MTURN	826.71	-2.1507	0.29936	-7.1845	6.75E-13	3.75E-11	Down
BCL3	BCL3	1691.1	2.1503	0.37041	5.8051	6.43E-09	0.00000018	Up
GPR83	GPR83	28.412	2.1501	0.55813	3.8522	0.00011704	0.0010138	Up
TMEM97	TMEM97	523.07	-2.1498	0.33301	-6.4557	1.08E-10	4.19E-09	Down
CLK4	CLK4	2123.8	2.1485	0.28536	7.5293	5.1E-14	3.47E-12	Up
MPP4	MPP4	19.572	2.1485	0.66524	3.2296	0.0012395	0.0072978	Up
CFB	CFB	257.83	2.1477	0.39948	5.3762	7.61E-08	0.00000165	Up
C16orf86	C16orf86	37.771	-2.1466	0.6128	-3.5029	0.0004602	0.0031717	Down
NDUFS6	NDUFS6	3231.6	-2.1465	0.45017	-4.7682	0.00000186	0.0000284	Down
ANKEF1	ANKEF1	88.904	-2.1453	0.39056	-5.4928	3.96E-08	0.000000915	Down
OR13A1	OR13A1	13.344	2.1441	0.67039	3.1982	0.0013828	0.0079776	Up
APOL1	APOL1	559.41	2.144	0.45718	4.6895	0.00000274	0.0000401	Up
CACNA2D2	CACNA2D2	233.32	-2.1429	0.49512	-4.3279	0.0000151	0.00017584	Down
PCBD1	PCBD1	1554.6	-2.1427	0.45495	-4.7098	0.00000248	0.0000368	Down
DECR1	DECR1	4033.2	-2.1422	0.3586	-5.9737	2.32E-09	7.16E-08	Down
DAND5	DAND5	152.07	-2.1404	0.47879	-4.4704	0.00000781	0.00010059	Down
TLDC2	TLDC2	15.319	-2.1398	0.6573	-3.2554	0.0011324	0.0067491	Down
MPC1	MPC1	2435.2	-2.1373	0.47056	-4.5421	0.00000557	0.0000748	Down
PCDHB7	PCDHB7	38.937	-2.1363	0.56622	-3.7729	0.00016139	0.0013283	Down
CACNG4	CACNG4	24.462	2.1344	0.61173	3.4892	0.00048455	0.0033207	Up
USH1C	USH1C	105.71	-2.1342	0.51391	-4.153	0.0000328	0.00034452	Down
DES	DES	5887.1	-2.1329	0.3328	-6.4091	1.46E-10	5.56E-09	Down
HTR7	HTR7	495.4	2.1324	0.42478	5.02	0.000000517	0.00000914	Up
SHCBP1	SHCBP1	263.79	-2.1288	0.36604	-5.8157	6.04E-09	0.000000171	Down
HAS3	HAS3	49.485	2.1268	0.62433	3.4066	0.00065784	0.0043078	Up
TRIM25	TRIM25	796.34	2.1251	0.41841	5.079	0.000000379	0.00000698	Up
PTGIS	PTGIS	13272	2.1224	0.25413	8.3515	6.74E-17	7.36E-15	Up
MDP1	MDP1	583.15	-2.1214	0.44537	-4.7633	0.0000019	0.000029	Down
SLC38A2	SLC38A2	73035	2.1211	0.47752	4.4419	0.00000892	0.00011277	Up
FOXN2	FOXN2	945.99	2.1205	0.32268	6.5714	4.98E-11	2.07E-09	Up
CTSS	CTSS	18.718	2.1204	0.5624	3.7702	0.0001631	0.001341	Up
CACTIN	CACTIN	1414.2	2.1195	0.33438	6.3386	2.32E-10	8.54E-09	Up
STEAP1	STEAP1	90.708	2.1176	0.52092	4.0652	0.000048	0.00047726	Up
EFCAB7	EFCAB7	304.44	-2.1171	0.32421	-6.53	6.58E-11	2.67E-09	Down
RASGRF2	RASGRF2	280.02	2.1171	0.38401	5.513	3.53E-08	0.000000831	Up
GNG7	GNG7	397.42	-2.114	0.29036	-7.2806	3.32E-13	1.95E-11	Down
DTX3L	DTX3L	745.89	2.1132	0.32846	6.4336	1.25E-10	4.79E-09	Up
KIF17	KIF17	35.113	2.1111	0.61334	3.4419	0.00057763	0.0038533	Up
GALNT16	GALNT16	79.839	-2.1099	0.49694	-4.2458	0.0000218	0.00024088	Down
ETV4	ETV4	309.97	2.1084	0.38968	5.4105	6.28E-08	0.0000014	Up
DOK7	DOK7	650.85	-2.108	0.29704	-7.0966	1.28E-12	6.93E-11	Down
C9orf131	C9orf131	21.006	2.1079	0.62772	3.3581	0.00078483	0.0049986	Up
IL1RL1	IL1RL1	8730.8	2.1057	0.30566	6.889	5.62E-12	2.76E-10	Up
SLC5A5	SLC5A5	20.239	2.1056	0.59915	3.5144	0.00044076	0.0030651	Up
NFKBID	NFKBID	141.13	2.1049	0.3541	5.9444	2.77E-09	0.000000084	Up
ANAPC16	ANAPC16	5252.1	-2.104	0.41748	-5.0398	0.000000466	0.00000832	Down
HFE	HFE	141.66	2.1038	0.35412	5.941	2.83E-09	8.56E-08	Up
TMEM144	TMEM144	305.04	-2.1034	0.3126	-6.7288	1.71E-11	7.78E-10	Down
IL20RA	IL20RA	167.84	-2.1029	0.39927	-5.2667	0.000000139	0.0000028	Down
NEDD9	NEDD9	5728.8	2.1026	0.38705	5.4323	5.56E-08	0.00000126	Up
ACADSB	ACADSB	553.28	-2.102	0.39027	-5.3861	0.000000072	0.00000157	Down
UQCRQ	UQCRQ	11450	-2.1019	0.4703	-4.4692	0.00000785	0.00010099	Down
ALDH1A3	ALDH1A3	1622.2	2.1011	0.49816	4.2177	0.0000247	0.00026843	Up
CHD1	CHD1	3065.7	2.1003	0.25395	8.2705	1.33E-16	1.33E-14	Up
NDUFB2	NDUFB2	5114.3	-2.0991	0.47084	-4.4582	0.00000826	0.00010561	Down
BEX2	BEX2	628.16	-2.0947	0.41848	-5.0055	0.000000557	0.0000098	Down
KCNAB1	KCNAB1	266.01	2.0946	0.29172	7.18	6.97E-13	3.85E-11	Up
ATP5MC3	ATP5MC3	14977	-2.0929	0.43946	-4.7624	0.00000191	0.0000291	Down
ATP5ME	ATP5ME	3960.2	-2.0915	0.49206	-4.2504	0.0000213	0.00023683	Down
ICA1	ICA1	984.89	-2.0912	0.28905	-7.2347	4.67E-13	2.66E-11	Down
HS6ST2	HS6ST2	100.61	2.0908	0.40431	5.1712	0.000000233	0.0000045	Up
STIMATE-MUSTN1	STIMATE-MUSTN1	30.431	-2.0904	0.60085	-3.4791	0.00050318	0.0034191	Down
FUT6	FUT6	17.78	2.0904	0.60494	3.4556	0.00054913	0.0036898	Up
PCDHA13	PCDHA13	20.241	-2.0893	0.6042	-3.4579	0.00054435	0.0036617	Down
CCDC17	CCDC17	23.895	2.0883	0.56658	3.6858	0.00022798	0.0017644	Up
TNFSF10	TNFSF10	62.671	2.0875	0.55636	3.7521	0.00017536	0.0014273	Up
MGST3	MGST3	12851	-2.0873	0.48291	-4.3223	0.0000154	0.00017973	Down
RBM15	RBM15	881.74	2.0871	0.46011	4.5362	0.00000573	0.0000765	Up
CMC4	CMC4	659.77	-2.0851	0.44998	-4.6337	0.00000359	0.0000509	Down
PHACTR1	PHACTR1	1062.8	-2.0837	0.24006	-8.6798	3.96E-18	5.17E-16	Down
NECTIN1	NECTIN1	105.64	-2.0835	0.36456	-5.715	0.000000011	0.000000289	Down
ACHE	ACHE	630.29	2.0824	0.27576	7.5514	4.31E-14	2.95E-12	Up
ITM2A	ITM2A	372.31	-2.0822	0.43308	-4.808	0.00000152	0.000024	Down
EMP2	EMP2	4395	-2.08	0.43038	-4.833	0.00000135	0.0000216	Down
ELAVL2	ELAVL2	43.632	-2.0795	0.48511	-4.2866	0.0000181	0.00020699	Down
SH3RF2	SH3RF2	1090.8	-2.0781	0.35868	-5.7938	6.88E-09	0.00000019	Down
ARHGAP33	ARHGAP33	82.18	-2.0772	0.53439	-3.8871	0.00010144	0.00090099	Down
GUCY2F	GUCY2F	12.267	2.0767	0.63502	3.2703	0.0010744	0.006477	Up
PRC1	PRC1	960.62	-2.0756	0.30679	-6.7655	1.33E-11	6.09E-10	Down
MMP17	MMP17	43.147	2.074	0.55252	3.7537	0.00017424	0.001421	Up
GUCY1A1	GUCY1A1	12744	-2.0734	0.24918	-8.3209	8.73E-17	9.15E-15	Down
FAM229B	FAM229B	1842	-2.073	0.42471	-4.881	0.00000106	0.0000175	Down
CEMIP	CEMIP	16696	2.0707	0.48609	4.2599	0.0000205	0.00022922	Up
CDCA7	CDCA7	134.3	-2.0685	0.43625	-4.7415	0.00000212	0.0000321	Down
MYLK	MYLK	23401	-2.0684	0.38697	-5.3451	9.04E-08	0.00000191	Down
BRPF1	BRPF1	1085.7	2.0665	0.5104	4.0488	0.0000515	0.000506	Up
TBC1D2	TBC1D2	178.66	2.0649	0.4159	4.9649	0.000000687	0.0000119	Up
NSMCE4A	NSMCE4A	1172.5	-2.0642	0.32688	-6.3149	2.7E-10	9.75E-09	Down
MRPL53	MRPL53	1312.9	-2.0635	0.48608	-4.2451	0.0000219	0.00024154	Down
NAP1L3	NAP1L3	1415.1	-2.061	0.26812	-7.6867	1.51E-14	1.11E-12	Down
ATP5PD	ATP5PD	6550.9	-2.0604	0.45539	-4.5245	0.00000605	0.0000806	Down
CAPS	CAPS	91.375	-2.06	0.46782	-4.4035	0.0000107	0.00013213	Down
KCNQ4	KCNQ4	35.492	2.0579	0.65628	3.1357	0.0017147	0.0095162	Up
AOC2	AOC2	86.684	2.0575	0.45487	4.5232	0.00000609	0.0000811	Up
DHRS11	DHRS11	115.68	-2.0572	0.41957	-4.9032	0.000000943	0.0000157	Down
RGN	RGN	55.717	-2.0572	0.43524	-4.7267	0.00000228	0.0000344	Down
SULT1A2	SULT1A2	95.566	-2.0569	0.45116	-4.5591	0.00000514	0.0000697	Down
CDKN2C	CDKN2C	185.99	-2.0559	0.44949	-4.5739	0.00000479	0.0000654	Down
DPYS	DPYS	14.737	2.0516	0.5846	3.5093	0.00044923	0.0031092	Up
ATP8B1	ATP8B1	1005.7	2.0505	0.42388	4.8376	0.00000131	0.0000212	Up
PLCXD3	PLCXD3	1014.1	-2.0486	0.3293	-6.2211	4.94E-10	1.71E-08	Down
NEXN	NEXN	8989.8	-2.0471	0.44776	-4.5718	0.00000483	0.0000659	Down
ASIC4	ASIC4	43.351	-2.047	0.47563	-4.3037	0.0000168	0.00019322	Down
DGCR6	DGCR6	793.62	-2.0462	0.43256	-4.7304	0.00000224	0.0000338	Down
IL33	IL33	1234.9	2.0461	0.23235	8.8059	1.3E-18	1.81E-16	Up
HIGD2A	HIGD2A	4725.8	-2.0452	0.49841	-4.1035	0.0000407	0.00041232	Down
SMURF1	SMURF1	2866.9	2.0436	0.48502	4.2134	0.0000252	0.00027293	Up
ABHD11	ABHD11	444.2	-2.0422	0.4017	-5.0839	0.00000037	0.00000683	Down
SEL1L3	SEL1L3	3136	2.0415	0.44928	4.5439	0.00000552	0.0000742	Up
GAD1	GAD1	61.591	-2.0406	0.53446	-3.818	0.00013453	0.0011382	Down
NDUFC1	NDUFC1	4049.4	-2.0394	0.48937	-4.1674	0.0000308	0.00032687	Down
NPTX1	NPTX1	21.543	2.037	0.58028	3.5104	0.00044737	0.003099	Up
ASB2	ASB2	4365.4	-2.0365	0.29656	-6.8671	6.55E-12	3.19E-10	Down
ERH	ERH	3204.8	-2.0362	0.45022	-4.5226	0.00000611	0.0000812	Down
NRG3	NRG3	340.73	2.0347	0.27904	7.2917	3.06E-13	1.82E-11	Up
ZBTB10	ZBTB10	1241.6	2.0332	0.41494	4.8999	0.000000959	0.0000159	Up
HACD1	HACD1	6873.1	-2.0325	0.44494	-4.568	0.00000492	0.000067	Down
DNAJC15	DNAJC15	954.95	-2.0322	0.41109	-4.9435	0.000000767	0.0000131	Down
HADH	HADH	1712.1	-2.031	0.25579	-7.9399	2.02E-15	1.7E-13	Down
PPP1R14C	PPP1R14C	5334.3	-2.0307	0.26408	-7.6898	1.47E-14	1.09E-12	Down
SKA3	SKA3	129.93	-2.0297	0.43043	-4.7156	0.00000241	0.000036	Down
IFRD1	IFRD1	4036	2.0279	0.21719	9.337	9.91E-21	1.81E-18	Up
GSTM4	GSTM4	1904.5	-2.027	0.402	-5.0422	0.00000046	0.00000826	Down
ATP5MF	ATP5MF	4319.6	-2.0257	0.48544	-4.1729	0.0000301	0.00031942	Down
MYL3	MYL3	11344	-2.0237	0.41887	-4.8314	0.00000136	0.0000217	Down
PLK1	PLK1	469.03	-2.0232	0.30161	-6.708	1.97E-11	8.8E-10	Down
LPAR3	LPAR3	134.4	-2.0219	0.39727	-5.0896	0.000000359	0.00000667	Down
NBPF26	NBPF26	1310.3	2.0214	0.38104	5.305	0.000000113	0.00000231	Up
PDE7A	PDE7A	1667	2.0207	0.29626	6.8206	9.06E-12	4.28E-10	Up
HES1	HES1	2828.8	2.0207	0.4067	4.9686	0.000000674	0.0000117	Up
CPVL	CPVL	4013.9	-2.0205	0.30065	-6.7206	1.81E-11	8.14E-10	Down
ERICH2	ERICH2	55.849	-2.0204	0.52468	-3.8508	0.00011775	0.0010192	Down
GPR27	GPR27	165.86	-2.0191	0.38159	-5.2911	0.000000122	0.00000247	Down
TMEM87B	TMEM87B	1601.9	2.0188	0.29373	6.8731	6.28E-12	3.06E-10	Up
PIFO	PIFO	367.73	-2.0186	0.39939	-5.0542	0.000000432	0.00000782	Down
NCF2	NCF2	41.415	2.0161	0.41607	4.8456	0.00000126	0.0000205	Up
PET100	PET100	1431.7	-2.0127	0.486	-4.1413	0.0000345	0.00035938	Down
SLC5A1	SLC5A1	921.37	-2.0109	0.38826	-5.1793	0.000000223	0.00000433	Down
CDT1	CDT1	109.48	-2.0101	0.42071	-4.778	0.00000177	0.0000272	Down
SLC38A5	SLC38A5	155.74	2.0093	0.40654	4.9425	0.000000771	0.0000131	Up
ATP5MC1	ATP5MC1	3865.1	-2.0083	0.47549	-4.2236	0.000024	0.00026237	Down
PARP1	PARP1	4580.6	-2.008	0.28129	-7.1385	9.44E-13	5.17E-11	Down
GBP3	GBP3	782.68	2.0073	0.37136	5.4052	6.47E-08	0.00000144	Up
SAMD15	SAMD15	42.353	-2.007	0.54669	-3.6711	0.00024149	0.0018485	Down
PRIM1	PRIM1	122.37	-2.0057	0.4302	-4.6622	0.00000313	0.0000452	Down
ATP5MPL	ATP5MPL	6238.8	-2.0055	0.48068	-4.1723	0.0000302	0.00032006	Down
RAPGEF2	RAPGEF2	2823.2	2.0054	0.28492	7.0385	1.94E-12	1.03E-10	Up
NBPF14	NBPF14	1430.8	2.005	0.2471	8.1142	4.89E-16	4.52E-14	Up
IL17B	IL17B	120.08	-2.0047	0.46895	-4.2749	0.0000191	0.00021597	Down
CDH6	CDH6	447.17	2.0044	0.25927	7.7309	1.07E-14	7.97E-13	Up
TOX2	TOX2	73.134	2.0042	0.37102	5.4019	6.59E-08	0.00000146	Up
RXFP1	RXFP1	147.65	2.0033	0.42902	4.6694	0.00000302	0.0000438	Up
MMAB	MMAB	1047.9	-2.0023	0.36655	-5.4626	4.69E-08	0.00000107	Down
ATPAF1	ATPAF1	4075.5	-2.0019	0.25422	-7.8747	3.42E-15	2.73E-13	Down
ACOT13	ACOT13	2141.3	-2.0011	0.42268	-4.7342	0.0000022	0.0000332	Down
