# Supplementary material for: Identification of critical genes and molecular pathways in COVID-19 myocarditis and constructing gene regulatory networks by bioinformatic analysis
Source: PLoS One. 2022 Jun 24;17(6):e0269386. doi: 10.1371/journal.pone.0269386 (PMC9231758; doi:10.1371/journal.pone.0269386)
Supplement: S2 Text — (TXT) [file pone.0269386.s002.txt]

SKA3	ENSG00000165480
NCAPH	ENSG00000121152
TK1	ENSG00000167900
SHCBP1	ENSG00000171241
PCLAF	ENSG00000166803
CDCA3	ENSG00000111665
ANLN	ENSG00000011426
PLK1	ENSG00000166851
UBE2C	ENSG00000175063
FOXM1	ENSG00000111206
CDK1	ENSG00000170312
CDT1	ENSG00000167513
NEIL3	ENSG00000109674
CEP55	ENSG00000138180
TOP2A	ENSG00000131747
CDC45	ENSG00000093009
CDC6	ENSG00000094804
SPC25	ENSG00000152253
TMEM97	ENSG00000109084
CENPU	ENSG00000151725
NBPF26	ENSG00000273136
PKMYT1	ENSG00000127564
KIF14	ENSG00000118193
DLGAP5	ENSG00000126787
RAD51AP1	ENSG00000111247
AURKB	ENSG00000178999
CKAP2L	ENSG00000169607
REXO5	ENSG00000005189
EXO1	ENSG00000174371
CDKN2C	ENSG00000123080
KIF2C	ENSG00000142945
KIF20A	ENSG00000112984
CDCA7	ENSG00000144354
CDC20	ENSG00000117399
ZWINT	ENSG00000122952
NDC80	ENSG00000080986
CDKN3	ENSG00000100526
NUF2	ENSG00000143228
PBK	ENSG00000168078
RMI2	ENSG00000175643
CENPM	ENSG00000100162
CDCA5	ENSG00000146670
GINS2	ENSG00000131153
SPC24	ENSG00000161888
DEPDC1	ENSG00000024526
CDCA8	ENSG00000134690
