# Supplementary material for: Identification of critical genes and molecular pathways in COVID-19 myocarditis and constructing gene regulatory networks by bioinformatic analysis
Source: PLoS One. 2022 Jun 24;17(6):e0269386. doi: 10.1371/journal.pone.0269386 (PMC9231758; doi:10.1371/journal.pone.0269386)
Supplement: S3 Text — (TXT) [file pone.0269386.s003.txt]

	Description	GeneRatio	BgRatio	pvalue	p.adjust	qvalue	Count	geneID	Other
TRUE	cell?cycle	32/44	1716/17910	1.31E-23	1.44E-20	9.93E-21	32	SKA3/NCAPH/PCLAF/CDCA3/ANLN/PLK1/UBE2C/FOXM1/CDK1/CDT1/CEP55/TOP2A/CDC45/CDC6/SPC25/PKMYT1/KIF14/DLGAP5/AURKB/EXO1/CDKN2C/KIF2C/KIF20A/CDC20/ZWINT/NDC80/CDKN3/PBK/RMI2/CDCA5/SPC24/CDCA8	BP
TRUE	cell?division	23/44	575/17910	3.12E-23	1.72E-20	1.18E-20	23	SKA3/NCAPH/CDCA3/ANLN/PLK1/UBE2C/CDK1/CDT1/CEP55/TOP2A/CDC6/SPC25/KIF14/AURKB/KIF2C/KIF20A/CDC20/ZWINT/NDC80/NUF2/CDCA5/SPC24/CDCA8	BP
TRUE	mitotic?cell?cycle	26/44	934/17910	1.33E-22	4.90E-20	3.38E-20	26	SKA3/NCAPH/ANLN/PLK1/UBE2C/FOXM1/CDK1/CDT1/CEP55/CDC45/CDC6/SPC25/PKMYT1/KIF14/DLGAP5/AURKB/CDKN2C/KIF2C/KIF20A/CDC20/ZWINT/NDC80/CDKN3/PBK/CDCA5/CDCA8	BP
TRUE	chromosome?segregation	18/44	275/17910	9.27E-22	2.55E-19	1.76E-19	18	SKA3/NCAPH/PLK1/CDT1/TOP2A/CDC6/SPC25/KIF14/DLGAP5/AURKB/KIF2C/CDC20/ZWINT/NDC80/NUF2/RMI2/CDCA5/CDCA8	BP
TRUE	mitotic?cell?cycle?process	24/44	816/17910	3.41E-21	7.52E-19	5.19E-19	24	NCAPH/ANLN/PLK1/UBE2C/FOXM1/CDK1/CDT1/CEP55/CDC45/CDC6/SPC25/PKMYT1/KIF14/DLGAP5/AURKB/CDKN2C/KIF2C/KIF20A/CDC20/ZWINT/NDC80/CDKN3/CDCA5/CDCA8	BP
TRUE	cell?cycle?process	27/44	1280/17910	1.86E-20	3.42E-18	2.36E-18	27	NCAPH/PCLAF/ANLN/PLK1/UBE2C/FOXM1/CDK1/CDT1/CEP55/TOP2A/CDC45/CDC6/SPC25/PKMYT1/KIF14/DLGAP5/AURKB/CDKN2C/KIF2C/KIF20A/CDC20/ZWINT/NDC80/CDKN3/RMI2/CDCA5/CDCA8	BP
TRUE	mitotic?nuclear?division	16/44	237/17910	1.59E-19	2.51E-17	1.73E-17	16	NCAPH/ANLN/PLK1/UBE2C/CDT1/CDC6/PKMYT1/KIF14/DLGAP5/AURKB/KIF2C/CDC20/ZWINT/NDC80/CDCA5/CDCA8	BP
TRUE	sister?chromatid?segregation	14/44	157/17910	8.04E-19	1.11E-16	7.64E-17	14	NCAPH/PLK1/CDT1/CDC6/KIF14/DLGAP5/AURKB/KIF2C/CDC20/ZWINT/NDC80/RMI2/CDCA5/CDCA8	BP
TRUE	nuclear?division	17/44	357/17910	3.57E-18	4.37E-16	3.01E-16	17	NCAPH/ANLN/PLK1/UBE2C/CDT1/TOP2A/CDC6/PKMYT1/KIF14/DLGAP5/AURKB/KIF2C/CDC20/ZWINT/NDC80/CDCA5/CDCA8	BP
TRUE	mitotic?sister?chromatid?segregation	13/44	132/17910	4.42E-18	4.88E-16	3.36E-16	13	NCAPH/PLK1/CDT1/CDC6/KIF14/DLGAP5/AURKB/KIF2C/CDC20/ZWINT/NDC80/CDCA5/CDCA8	BP
FALSE	chromosome,?centromeric?region	14/46	185/18675	9.69E-18	1.42E-15	9.08E-16	14	SKA3/PLK1/CDT1/SPC25/CENPU/AURKB/KIF2C/ZWINT/NDC80/NUF2/CENPM/CDCA5/SPC24/CDCA8	CC
FALSE	organelle?fission	17/44	395/17910	1.96E-17	1.96E-15	1.35E-15	17	NCAPH/ANLN/PLK1/UBE2C/CDT1/TOP2A/CDC6/PKMYT1/KIF14/DLGAP5/AURKB/KIF2C/CDC20/ZWINT/NDC80/CDCA5/CDCA8	BP
FALSE	condensed?chromosome	14/46	199/18675	2.73E-17	1.99E-15	1.28E-15	14	SKA3/NCAPH/PLK1/CDT1/TOP2A/SPC25/CENPU/AURKB/KIF2C/ZWINT/NDC80/CENPM/CDCA5/SPC24	CC
FALSE	nuclear?chromosome?segregation	14/44	220/17910	9.75E-17	8.96E-15	6.18E-15	14	NCAPH/PLK1/CDT1/CDC6/KIF14/DLGAP5/AURKB/KIF2C/CDC20/ZWINT/NDC80/RMI2/CDCA5/CDCA8	BP
FALSE	kinetochore	12/46	131/18675	2.70E-16	1.31E-14	8.43E-15	12	SKA3/PLK1/CDT1/SPC25/CENPU/AURKB/KIF2C/ZWINT/NDC80/NUF2/CENPM/SPC24	CC
FALSE	chromosomal?region	15/46	337/18675	1.59E-15	5.79E-14	3.71E-14	15	SKA3/PLK1/CDK1/CDT1/SPC25/CENPU/AURKB/KIF2C/ZWINT/NDC80/NUF2/CENPM/CDCA5/SPC24/CDCA8	CC
FALSE	condensed?chromosome,?centromeric?region	11/46	110/18675	1.99E-15	5.82E-14	3.73E-14	11	SKA3/PLK1/CDT1/SPC25/CENPU/AURKB/KIF2C/ZWINT/NDC80/CENPM/SPC24	CC
FALSE	mitotic?cell?cycle?phase?transition	17/44	565/17910	7.46E-15	6.32E-13	4.36E-13	17	ANLN/PLK1/UBE2C/FOXM1/CDK1/CDT1/CDC45/CDC6/PKMYT1/KIF14/DLGAP5/AURKB/CDKN2C/CDC20/NDC80/CDKN3/CDCA5	BP
FALSE	condensed?chromosome?kinetochore	10/46	100/18675	4.25E-14	1.03E-12	6.63E-13	10	SKA3/PLK1/CDT1/SPC25/CENPU/KIF2C/ZWINT/NDC80/CENPM/SPC24	CC
FALSE	chromosome?organization	21/44	1097/17910	1.46E-14	1.15E-12	7.93E-13	21	NCAPH/PLK1/CDK1/CDT1/TOP2A/CDC45/CDC6/CENPU/KIF14/DLGAP5/AURKB/EXO1/KIF2C/CDC20/ZWINT/NDC80/RMI2/CENPM/CDCA5/GINS2/CDCA8	BP
FALSE	regulation?of?chromosome?segregation	10/44	93/17910	1.86E-14	1.37E-12	9.43E-13	10	PLK1/CDT1/CDC6/DLGAP5/AURKB/KIF2C/CDC20/NDC80/RMI2/CDCA5	BP
FALSE	cell?cycle?phase?transition	17/44	609/17910	2.55E-14	1.75E-12	1.21E-12	17	ANLN/PLK1/UBE2C/FOXM1/CDK1/CDT1/CDC45/CDC6/PKMYT1/KIF14/DLGAP5/AURKB/CDKN2C/CDC20/NDC80/CDKN3/CDCA5	BP
FALSE	regulation?of?cell?cycle	21/44	1149/17910	3.64E-14	2.36E-12	1.63E-12	21	PCLAF/ANLN/PLK1/UBE2C/FOXM1/CDK1/CDT1/CDC45/CDC6/PKMYT1/KIF14/DLGAP5/AURKB/CDKN2C/KIF20A/CDC20/ZWINT/NDC80/CDKN3/RMI2/CDCA5	BP
FALSE	regulation?of?mitotic?nuclear?division	11/44	150/17910	5.94E-14	3.63E-12	2.51E-12	11	ANLN/PLK1/UBE2C/CDT1/CDC6/PKMYT1/DLGAP5/AURKB/CDC20/NDC80/CDCA5	BP
FALSE	regulation?of?sister?chromatid?segregation	9/44	70/17910	7.94E-14	4.61E-12	3.18E-12	9	PLK1/CDT1/CDC6/DLGAP5/AURKB/CDC20/NDC80/RMI2/CDCA5	BP
FALSE	regulation?of?nuclear?division	11/44	172/17910	2.71E-13	1.49E-11	1.03E-11	11	ANLN/PLK1/UBE2C/CDT1/CDC6/PKMYT1/DLGAP5/AURKB/CDC20/NDC80/CDCA5	BP
FALSE	regulation?of?cell?cycle?process	17/44	764/17910	1.00E-12	5.26E-11	3.63E-11	17	ANLN/PLK1/UBE2C/FOXM1/CDK1/CDT1/CDC6/PKMYT1/KIF14/DLGAP5/AURKB/CDKN2C/KIF20A/CDC20/NDC80/RMI2/CDCA5	BP
FALSE	microtubule?cytoskeleton	19/46	1102/18675	3.45E-12	7.20E-11	4.62E-11	19	SKA3/SHCBP1/PCLAF/PLK1/CDK1/CEP55/TOP2A/CDC45/CDC6/CENPU/KIF14/DLGAP5/AURKB/CKAP2L/KIF2C/KIF20A/CDC20/NDC80/CDCA8	CC
FALSE	chromosome	18/46	982/18675	5.64E-12	1.03E-10	6.61E-11	18	SKA3/NCAPH/PLK1/CDK1/CDT1/TOP2A/SPC25/CENPU/RAD51AP1/AURKB/KIF2C/ZWINT/NDC80/NUF2/CENPM/CDCA5/SPC24/CDCA8	CC
FALSE	chromosomal?part	17/46	855/18675	7.30E-12	1.18E-10	7.60E-11	17	SKA3/NCAPH/PLK1/CDK1/CDT1/SPC25/CENPU/RAD51AP1/AURKB/KIF2C/ZWINT/NDC80/NUF2/CENPM/CDCA5/SPC24/CDCA8	CC
FALSE	chromosome?separation	8/44	68/17910	4.49E-12	2.25E-10	1.55E-10	8	NCAPH/PLK1/CDT1/CDC6/DLGAP5/AURKB/CDC20/NDC80	BP
FALSE	Ndc80?complex	4/46	4/18675	3.22E-11	4.70E-10	3.02E-10	4	SPC25/NDC80/NUF2/SPC24	CC
FALSE	regulation?of?mitotic?cell?cycle	15/44	622/17910	9.86E-12	4.73E-10	3.26E-10	15	ANLN/PLK1/UBE2C/CDK1/CDT1/CDC6/PKMYT1/KIF14/DLGAP5/AURKB/CDKN2C/CDC20/ZWINT/NDC80/CDCA5	BP
FALSE	regulation?of?mitotic?metaphase/anaphase?transition	7/44	44/17910	1.17E-11	5.38E-10	3.71E-10	7	PLK1/CDT1/CDC6/DLGAP5/AURKB/CDC20/NDC80	BP
FALSE	regulation?of?metaphase/anaphase?transition?of?cell?cycle	7/44	46/17910	1.63E-11	7.19E-10	4.96E-10	7	PLK1/CDT1/CDC6/DLGAP5/AURKB/CDC20/NDC80	BP
FALSE	regulation?of?mitotic?cell?cycle?phase?transition	13/44	428/17910	1.83E-11	7.53E-10	5.19E-10	13	ANLN/PLK1/UBE2C/CDK1/CDT1/CDC6/KIF14/DLGAP5/AURKB/CDKN2C/CDC20/NDC80/CDCA5	BP
FALSE	metaphase/anaphase?transition?of?mitotic?cell?cycle	7/44	47/17910	1.91E-11	7.53E-10	5.19E-10	7	PLK1/CDT1/CDC6/DLGAP5/AURKB/CDC20/NDC80	BP
FALSE	regulation?of?mitotic?sister?chromatid?separation	7/44	47/17910	1.91E-11	7.53E-10	5.19E-10	7	PLK1/CDT1/CDC6/DLGAP5/AURKB/CDC20/NDC80	BP
FALSE	metaphase/anaphase?transition?of?cell?cycle	7/44	49/17910	2.60E-11	9.57E-10	6.60E-10	7	PLK1/CDT1/CDC6/DLGAP5/AURKB/CDC20/NDC80	BP
FALSE	mitotic?sister?chromatid?separation	7/44	49/17910	2.60E-11	9.57E-10	6.60E-10	7	PLK1/CDT1/CDC6/DLGAP5/AURKB/CDC20/NDC80	BP
FALSE	regulation?of?chromosome?separation	7/44	52/17910	4.03E-11	1.43E-09	9.89E-10	7	PLK1/CDT1/CDC6/DLGAP5/AURKB/CDC20/NDC80	BP
FALSE	regulation?of?cell?cycle?phase?transition	13/44	464/17910	5.01E-11	1.72E-09	1.19E-09	13	ANLN/PLK1/UBE2C/CDK1/CDT1/CDC6/KIF14/DLGAP5/AURKB/CDKN2C/CDC20/NDC80/CDCA5	BP
FALSE	cytoskeletal?part	20/46	1543/18675	1.35E-10	1.79E-09	1.15E-09	20	SKA3/SHCBP1/PCLAF/ANLN/PLK1/CDK1/CEP55/TOP2A/CDC45/CDC6/CENPU/KIF14/DLGAP5/AURKB/CKAP2L/KIF2C/KIF20A/CDC20/NDC80/CDCA8	CC
FALSE	organelle?organization	28/44	3372/17910	7.82E-11	2.56E-09	1.77E-09	28	SKA3/NCAPH/PCLAF/ANLN/PLK1/UBE2C/CDK1/CDT1/TOP2A/CDC45/CDC6/SPC25/CENPU/PKMYT1/KIF14/DLGAP5/AURKB/EXO1/KIF2C/KIF20A/CDC20/ZWINT/NDC80/RMI2/CENPM/CDCA5/GINS2/CDCA8	BP
FALSE	regulation?of?mitotic?sister?chromatid?segregation	7/44	57/17910	7.90E-11	2.56E-09	1.77E-09	7	PLK1/CDT1/CDC6/DLGAP5/AURKB/CDC20/NDC80	BP
FALSE	spindle	11/46	326/18675	3.00E-10	3.39E-09	2.17E-09	11	SKA3/SHCBP1/PLK1/CDK1/CDC6/KIF14/DLGAP5/AURKB/CKAP2L/KIF20A/CDC20	CC
FALSE	midbody	9/46	171/18675	3.02E-10	3.39E-09	2.17E-09	9	SHCBP1/ANLN/PLK1/CDK1/CEP55/KIF14/AURKB/KIF20A/CDCA8	CC
FALSE	intracellular?non-membrane-bounded?organelle	31/46	4464/18675	5.07E-10	5.21E-09	3.34E-09	31	SKA3/NCAPH/SHCBP1/PCLAF/ANLN/PLK1/CDK1/CDT1/CEP55/TOP2A/CDC45/CDC6/SPC25/CENPU/PKMYT1/KIF14/DLGAP5/RAD51AP1/AURKB/CKAP2L/REXO5/KIF2C/KIF20A/CDC20/ZWINT/NDC80/NUF2/CENPM/CDCA5/SPC24/CDCA8	CC
FALSE	non-membrane-bounded?organelle	31/46	4473/18675	5.35E-10	5.21E-09	3.34E-09	31	SKA3/NCAPH/SHCBP1/PCLAF/ANLN/PLK1/CDK1/CDT1/CEP55/TOP2A/CDC45/CDC6/SPC25/CENPU/PKMYT1/KIF14/DLGAP5/RAD51AP1/AURKB/CKAP2L/REXO5/KIF2C/KIF20A/CDC20/ZWINT/NDC80/NUF2/CENPM/CDCA5/SPC24/CDCA8	CC
FALSE	chromosome?localization	7/44	72/17910	4.28E-10	1.31E-08	9.04E-09	7	CDT1/KIF14/DLGAP5/KIF2C/NDC80/CDCA5/CDCA8	BP
FALSE	establishment?of?chromosome?localization	7/44	72/17910	4.28E-10	1.31E-08	9.04E-09	7	CDT1/KIF14/DLGAP5/KIF2C/NDC80/CDCA5/CDCA8	BP
FALSE	mitotic?metaphase?plate?congression	6/44	41/17910	6.50E-10	1.94E-08	1.34E-08	6	CDT1/KIF14/KIF2C/NDC80/CDCA5/CDCA8	BP
FALSE	cell?cycle?checkpoint	9/44	197/17910	9.98E-10	2.89E-08	2.00E-08	9	PLK1/CDK1/CDT1/CDC45/CDC6/AURKB/CDC20/ZWINT/NDC80	BP
FALSE	nucleoplasm	26/46	3427/18675	7.90E-09	7.21E-08	4.62E-08	26	PCLAF/ANLN/PLK1/UBE2C/FOXM1/CDK1/CDT1/NEIL3/TOP2A/CDC45/CDC6/CENPU/PKMYT1/RAD51AP1/AURKB/EXO1/KIF20A/CDCA7/CDC20/ZWINT/NDC80/RMI2/CENPM/CDCA5/GINS2/CDCA8	CC
FALSE	regulation?of?chromosome?organization	10/44	311/17910	3.18E-09	8.97E-08	6.19E-08	10	PLK1/CDT1/TOP2A/CDC6/DLGAP5/AURKB/CDC20/NDC80/RMI2/CDCA5	BP
FALSE	metaphase?plate?congression	6/44	55/17910	4.09E-09	1.13E-07	7.76E-08	6	CDT1/KIF14/KIF2C/NDC80/CDCA5/CDCA8	BP
FALSE	DNA?metabolic?process	15/44	963/17910	4.31E-09	1.16E-07	7.99E-08	15	TK1/PCLAF/FOXM1/CDK1/CDT1/NEIL3/TOP2A/CDC45/CDC6/RAD51AP1/AURKB/EXO1/RMI2/CDCA5/GINS2	BP
FALSE	cytoskeleton	20/46	2041/18675	1.81E-08	1.56E-07	9.99E-08	20	SKA3/SHCBP1/PCLAF/ANLN/PLK1/CDK1/CEP55/TOP2A/CDC45/CDC6/CENPU/KIF14/DLGAP5/AURKB/CKAP2L/KIF2C/KIF20A/CDC20/NDC80/CDCA8	CC
FALSE	mitotic?spindle?assembly?checkpoint	5/44	30/17910	9.64E-09	2.36E-07	1.63E-07	5	PLK1/CDT1/AURKB/CDC20/NDC80	BP
FALSE	spindle?checkpoint	5/44	30/17910	9.64E-09	2.36E-07	1.63E-07	5	PLK1/CDT1/AURKB/CDC20/NDC80	BP
FALSE	spindle?assembly?checkpoint	5/44	30/17910	9.64E-09	2.36E-07	1.63E-07	5	PLK1/CDT1/AURKB/CDC20/NDC80	BP
FALSE	mitotic?spindle?checkpoint	5/44	30/17910	9.64E-09	2.36E-07	1.63E-07	5	PLK1/CDT1/AURKB/CDC20/NDC80	BP
FALSE	negative?regulation?of?mitotic?metaphase/anaphase?transition	5/44	32/17910	1.36E-08	3.18E-07	2.19E-07	5	PLK1/CDT1/AURKB/CDC20/NDC80	BP
FALSE	negative?regulation?of?mitotic?sister?chromatid?separation	5/44	32/17910	1.36E-08	3.18E-07	2.19E-07	5	PLK1/CDT1/AURKB/CDC20/NDC80	BP
FALSE	negative?regulation?of?metaphase/anaphase?transition?of?cell?cycle	5/44	33/17910	1.60E-08	3.59E-07	2.48E-07	5	PLK1/CDT1/AURKB/CDC20/NDC80	BP
FALSE	negative?regulation?of?chromosome?separation	5/44	33/17910	1.60E-08	3.59E-07	2.48E-07	5	PLK1/CDT1/AURKB/CDC20/NDC80	BP
FALSE	negative?regulation?of?cell?cycle	12/44	613/17910	1.80E-08	3.96E-07	2.73E-07	12	PLK1/FOXM1/CDK1/CDT1/CDC45/CDC6/AURKB/CDKN2C/CDC20/ZWINT/NDC80/CDKN3	BP
FALSE	negative?regulation?of?mitotic?sister?chromatid?segregation	5/44	35/17910	2.18E-08	4.70E-07	3.24E-07	5	PLK1/CDT1/AURKB/CDC20/NDC80	BP
FALSE	positive?regulation?of?cell?cycle?process	9/44	283/17910	2.36E-08	5.01E-07	3.45E-07	9	UBE2C/CDK1/CDT1/CDC6/KIF14/DLGAP5/AURKB/NDC80/CDCA5	BP
FALSE	negative?regulation?of?sister?chromatid?segregation	5/44	37/17910	2.91E-08	6.05E-07	4.17E-07	5	PLK1/CDT1/AURKB/CDC20/NDC80	BP
FALSE	negative?regulation?of?chromosome?segregation	5/44	38/17910	3.35E-08	6.83E-07	4.71E-07	5	PLK1/CDT1/AURKB/CDC20/NDC80	BP
FALSE	nuclear?lumen	28/46	4454/18675	9.20E-08	7.46E-07	4.79E-07	28	PCLAF/ANLN/PLK1/UBE2C/FOXM1/CDK1/CDT1/NEIL3/TOP2A/CDC45/CDC6/CENPU/PKMYT1/RAD51AP1/AURKB/REXO5/EXO1/KIF20A/CDCA7/CDC20/ZWINT/NDC80/RMI2/CENPM/CDCA5/GINS2/SPC24/CDCA8	CC
FALSE	nuclear?part	29/46	4801/18675	1.04E-07	7.98E-07	5.12E-07	29	PCLAF/ANLN/PLK1/UBE2C/FOXM1/CDK1/CDT1/NEIL3/TOP2A/CDC45/CDC6/TMEM97/CENPU/PKMYT1/RAD51AP1/AURKB/REXO5/EXO1/KIF20A/CDCA7/CDC20/ZWINT/NDC80/RMI2/CENPM/CDCA5/GINS2/SPC24/CDCA8	CC
FALSE	protein?localization?to?chromosome	6/44	82/17910	4.70E-08	9.25E-07	6.38E-07	6	PLK1/CDK1/CDT1/AURKB/NDC80/CDCA5	BP
FALSE	positive?regulation?of?mitotic?cell?cycle?phase?transition	6/44	82/17910	4.70E-08	9.25E-07	6.38E-07	6	UBE2C/CDK1/CDT1/CDC6/DLGAP5/CDCA5	BP
FALSE	protein?localization?to?kinetochore	4/44	16/17910	5.64E-08	1.09E-06	7.52E-07	4	CDK1/CDT1/AURKB/NDC80	BP
FALSE	cytokinesis	7/44	147/17910	6.46E-08	1.21E-06	8.32E-07	7	ANLN/PLK1/CEP55/CDC6/KIF14/AURKB/KIF20A	BP
FALSE	mitotic?cell?cycle?checkpoint	7/44	147/17910	6.46E-08	1.21E-06	8.32E-07	7	PLK1/CDK1/CDT1/AURKB/CDC20/ZWINT/NDC80	BP
FALSE	cytosol	29/46	4909/18675	1.75E-07	1.28E-06	8.19E-07	29	NCAPH/TK1/CDCA3/PLK1/UBE2C/CDK1/CDT1/CDC6/SPC25/TMEM97/CENPU/PKMYT1/KIF14/DLGAP5/AURKB/CKAP2L/CDKN2C/KIF2C/CDCA7/CDC20/ZWINT/NDC80/CDKN3/NUF2/RMI2/CENPM/CDCA5/SPC24/CDCA8	CC
FALSE	negative?regulation?of?mitotic?nuclear?division	5/44	45/17910	8.04E-08	1.48E-06	1.02E-06	5	PLK1/CDT1/AURKB/CDC20/NDC80	BP
FALSE	positive?regulation?of?mitotic?cell?cycle	7/44	154/17910	8.89E-08	1.61E-06	1.11E-06	7	UBE2C/CDK1/CDT1/CDC6/DLGAP5/NDC80/CDCA5	BP
FALSE	microtubule?cytoskeleton?organization	10/44	460/17910	1.29E-07	2.26E-06	1.56E-06	10	SKA3/PCLAF/PLK1/CDK1/SPC25/AURKB/KIF2C/KIF20A/CDC20/NDC80	BP
FALSE	positive?regulation?of?cell?cycle?phase?transition	6/44	97/17910	1.29E-07	2.26E-06	1.56E-06	6	UBE2C/CDK1/CDT1/CDC6/DLGAP5/CDCA5	BP
FALSE	negative?regulation?of?nuclear?division	5/44	52/17910	1.69E-07	2.91E-06	2.01E-06	5	PLK1/CDT1/AURKB/CDC20/NDC80	BP
FALSE	protein?localization?to?chromosome,?centromeric?region	4/44	21/17910	1.84E-07	3.12E-06	2.15E-06	4	CDK1/CDT1/AURKB/NDC80	BP
FALSE	DNA?replication	8/44	259/17910	1.94E-07	3.24E-06	2.23E-06	8	PCLAF/CDK1/CDT1/CDC45/CDC6/EXO1/RMI2/GINS2	BP
FALSE	spindle?midzone	4/46	27/18675	5.42E-07	3.77E-06	2.42E-06	4	PLK1/CDC6/KIF14/AURKB	CC
FALSE	microtubule?organizing?center	11/46	681/18675	5.82E-07	3.86E-06	2.48E-06	11	PCLAF/PLK1/CDK1/CEP55/TOP2A/CDC45/CENPU/DLGAP5/CKAP2L/CDC20/NDC80	CC
FALSE	microtubule-based?process	11/44	627/17910	2.37E-07	3.91E-06	2.69E-06	11	SKA3/PCLAF/PLK1/CDK1/SPC25/DLGAP5/AURKB/KIF2C/KIF20A/CDC20/NDC80	BP
FALSE	positive?regulation?of?cell?cycle	9/44	373/17910	2.49E-07	4.04E-06	2.79E-06	9	UBE2C/CDK1/CDT1/CDC6/KIF14/DLGAP5/AURKB/NDC80/CDCA5	BP
FALSE	regulation?of?organelle?organization	14/44	1147/17910	3.37E-07	5.38E-06	3.71E-06	14	SKA3/ANLN/PLK1/UBE2C/CDT1/TOP2A/CDC6/PKMYT1/DLGAP5/AURKB/CDC20/NDC80/RMI2/CDCA5	BP
FALSE	DNA?conformation?change	8/44	279/17910	3.42E-07	5.38E-06	3.71E-06	8	NCAPH/CDK1/TOP2A/CDC45/CENPU/CENPM/CDCA5/GINS2	BP
FALSE	negative?regulation?of?chromosome?organization	6/44	125/17910	5.82E-07	9.03E-06	6.23E-06	6	PLK1/CDT1/TOP2A/AURKB/CDC20/NDC80	BP
FALSE	attachment?of?spindle?microtubules?to?kinetochore	4/44	29/17910	7.19E-07	1.09E-05	7.52E-06	4	CDT1/AURKB/KIF2C/NDC80	BP
FALSE	negative?regulation?of?mitotic?cell?cycle	8/44	308/17910	7.23E-07	1.09E-05	7.52E-06	8	PLK1/CDK1/CDT1/AURKB/CDKN2C/CDC20/ZWINT/NDC80	BP
FALSE	centrosome	9/46	473/18675	1.90E-06	1.21E-05	7.76E-06	9	PCLAF/PLK1/CDK1/CEP55/CDC45/DLGAP5/CKAP2L/CDC20/NDC80	CC
FALSE	chromosome?condensation	4/44	32/17910	1.08E-06	1.61E-05	1.11E-05	4	NCAPH/CDK1/TOP2A/CDCA5	BP
FALSE	condensed?chromosome?outer?kinetochore	3/46	12/18675	3.03E-06	1.84E-05	1.18E-05	3	SKA3/PLK1/NDC80	CC
FALSE	negative?regulation?of?mitotic?cell?cycle?phase?transition	7/44	235/17910	1.55E-06	2.28E-05	1.57E-05	7	PLK1/CDK1/CDT1/AURKB/CDKN2C/CDC20/NDC80	BP
FALSE	anaphase-promoting?complex-dependent?catabolic?process	5/44	81/17910	1.58E-06	2.29E-05	1.58E-05	5	PLK1/UBE2C/CDK1/AURKB/CDC20	BP
FALSE	attachment?of?mitotic?spindle?microtubules?to?kinetochore	3/44	10/17910	1.64E-06	2.35E-05	1.62E-05	3	CDT1/KIF2C/NDC80	BP
FALSE	cytoskeleton-dependent?cytokinesis	5/44	82/17910	1.68E-06	2.37E-05	1.64E-05	5	ANLN/PLK1/CEP55/AURKB/KIF20A	BP
FALSE	regulation?of?cyclin-dependent?protein?serine/threonine?kinase?activity	5/44	83/17910	1.78E-06	2.46E-05	1.69E-05	5	PLK1/CDC6/PKMYT1/CDKN2C/CDKN3	BP
FALSE	regulation?of?cytokinesis	5/44	83/17910	1.78E-06	2.46E-05	1.69E-05	5	PLK1/CDC6/KIF14/AURKB/KIF20A	BP
FALSE	DNA?replication?checkpoint	3/44	11/17910	2.25E-06	3.03E-05	2.09E-05	3	CDT1/CDC45/CDC6	BP
FALSE	regulation?of?cyclin-dependent?protein?kinase?activity	5/44	87/17910	2.25E-06	3.03E-05	2.09E-05	5	PLK1/CDC6/PKMYT1/CDKN2C/CDKN3	BP
FALSE	negative?regulation?of?cell?cycle?phase?transition	7/44	254/17910	2.60E-06	3.45E-05	2.38E-05	7	PLK1/CDK1/CDT1/AURKB/CDKN2C/CDC20/NDC80	BP
FALSE	positive?regulation?of?ubiquitin?protein?ligase?activity	3/44	12/17910	3.00E-06	3.93E-05	2.71E-05	3	PLK1/UBE2C/CDC20	BP
FALSE	mitotic?spindle?organization	5/44	95/17910	3.48E-06	4.51E-05	3.11E-05	5	PLK1/SPC25/AURKB/CDC20/NDC80	BP
FALSE	G1/S?transition?of?mitotic?cell?cycle	7/44	269/17910	3.80E-06	4.87E-05	3.36E-05	7	CDK1/CDT1/CDC45/CDC6/KIF14/CDKN2C/CDKN3	BP
FALSE	condensed?nuclear?chromosome,?centromeric?region	3/46	17/18675	9.28E-06	5.42E-05	3.48E-05	3	PLK1/AURKB/NDC80	CC
FALSE	positive?regulation?of?mitotic?nuclear?division	4/44	48/17910	5.70E-06	7.22E-05	4.98E-05	4	UBE2C/CDT1/DLGAP5/CDCA5	BP
FALSE	cell?cycle?G1/S?phase?transition	7/44	288/17910	5.95E-06	7.45E-05	5.14E-05	7	CDK1/CDT1/CDC45/CDC6/KIF14/CDKN2C/CDKN3	BP
FALSE	DNA?packaging	6/44	194/17910	7.49E-06	9.28E-05	6.40E-05	6	NCAPH/CDK1/TOP2A/CENPU/CENPM/CDCA5	BP
FALSE	regulation?of?exit?from?mitosis	3/44	16/17910	7.58E-06	9.28E-05	6.40E-05	3	ANLN/UBE2C/CDCA5	BP
FALSE	microtubule?cytoskeleton?organization?involved?in?mitosis	5/44	116/17910	9.28E-06	0.000112341	7.75E-05	5	PLK1/SPC25/AURKB/CDC20/NDC80	BP
FALSE	establishment?of?organelle?localization	8/44	448/17910	1.16E-05	0.000138642	9.56E-05	8	PLK1/CDT1/KIF14/DLGAP5/KIF2C/NDC80/CDCA5/CDCA8	BP
FALSE	proteasome-mediated?ubiquitin-dependent?protein?catabolic?process	7/44	328/17910	1.39E-05	0.000163832	0.000112987	7	PLK1/UBE2C/CDK1/KIF14/AURKB/CDC20/PBK	BP
FALSE	positive?regulation?of?nuclear?division	4/44	60/17910	1.40E-05	0.000163832	0.000112987	4	UBE2C/CDT1/DLGAP5/CDCA5	BP
FALSE	spindle?pole	5/46	152/18675	3.50E-05	0.00018512	0.000118786	5	PLK1/CDC6/DLGAP5/CKAP2L/CDC20	CC
FALSE	condensed?nuclear?chromosome?outer?kinetochore	2/46	4/18675	3.55E-05	0.00018512	0.000118786	2	PLK1/NDC80	CC
FALSE	chromosome?passenger?complex	2/46	4/18675	3.55E-05	0.00018512	0.000118786	2	AURKB/CDCA8	CC
FALSE	organelle?localization	9/44	623/17910	1.68E-05	0.000194542	0.000134167	9	PLK1/CDK1/CDT1/KIF14/DLGAP5/KIF2C/NDC80/CDCA5/CDCA8	BP
FALSE	regulation?of?cellular?component?organization	17/44	2340/17910	1.84E-05	0.000210803	0.000145381	17	SKA3/ANLN/PLK1/UBE2C/CDT1/TOP2A/CDC6/TMEM97/PKMYT1/KIF14/DLGAP5/AURKB/CDKN2C/CDC20/NDC80/RMI2/CDCA5	BP
FALSE	negative?regulation?of?cell?cycle?process	7/44	344/17910	1.89E-05	0.000214356	0.000147832	7	PLK1/CDK1/CDT1/AURKB/CDKN2C/CDC20/NDC80	BP
FALSE	regulation?of?ubiquitin?protein?ligase?activity	3/44	22/17910	2.06E-05	0.000231878	0.000159916	3	PLK1/UBE2C/CDC20	BP
FALSE	DNA?integrity?checkpoint	5/44	141/17910	2.39E-05	0.00026359	0.000181786	5	PLK1/CDK1/CDT1/CDC45/CDC6	BP
FALSE	G2/M?transition?of?mitotic?cell?cycle	6/44	238/17910	2.39E-05	0.00026359	0.000181786	6	PLK1/FOXM1/CDK1/PKMYT1/KIF14/AURKB	BP
FALSE	mitotic?cytokinesis	4/44	69/17910	2.44E-05	0.000266009	0.000183454	4	ANLN/PLK1/CEP55/KIF20A	BP
FALSE	positive?regulation?of?chromosome?segregation	3/44	24/17910	2.70E-05	0.0002918	0.000201241	3	CDT1/CDC6/DLGAP5	BP
FALSE	spindle?organization	5/44	147/17910	2.92E-05	0.000312378	0.000215433	5	PLK1/SPC25/AURKB/CDC20/NDC80	BP
FALSE	regulation?of?protein?localization?to?kinetochore	2/44	4/17910	3.53E-05	0.000370287	0.00025537	2	CDT1/NDC80	BP
FALSE	positive?regulation?of?protein?localization?to?kinetochore	2/44	4/17910	3.53E-05	0.000370287	0.00025537	2	CDT1/NDC80	BP
FALSE	cell?cycle?G2/M?phase?transition	6/44	257/17910	3.68E-05	0.000379891	0.000261994	6	PLK1/FOXM1/CDK1/PKMYT1/KIF14/AURKB	BP
FALSE	proteasomal?protein?catabolic?process	7/44	382/17910	3.69E-05	0.000379891	0.000261994	7	PLK1/UBE2C/CDK1/KIF14/AURKB/CDC20/PBK	BP
FALSE	exit?from?mitosis	3/44	28/17910	4.34E-05	0.000438946	0.000302721	3	ANLN/UBE2C/CDCA5	BP
FALSE	positive?regulation?of?ubiquitin-protein?transferase?activity	3/44	28/17910	4.34E-05	0.000438946	0.000302721	3	PLK1/UBE2C/CDC20	BP
FALSE	regulation?of?cell?division	5/44	162/17910	4.65E-05	0.000465671	0.000321152	5	PLK1/CDC6/KIF14/AURKB/KIF20A	BP
FALSE	regulation?of?transcription?involved?in?G1/S?transition?of?mitotic?cell?cycle	3/44	29/17910	4.83E-05	0.000479948	0.000330998	3	CDT1/CDC45/CDC6	BP
FALSE	regulation?of?transferase?activity	10/44	902/17910	5.19E-05	0.000510352	0.000351967	10	PLK1/UBE2C/CDK1/CDC6/PKMYT1/KIF14/AURKB/CDKN2C/CDC20/CDKN3	BP
FALSE	female?meiotic?nuclear?division	3/44	30/17910	5.36E-05	0.000522939	0.000360647	3	NCAPH/PLK1/TOP2A	BP
FALSE	positive?regulation?of?exit?from?mitosis	2/44	5/17910	5.87E-05	0.000567535	0.000391403	2	UBE2C/CDCA5	BP
FALSE	cytoskeleton?organization	11/44	1124/17910	6.36E-05	0.000609803	0.000420554	11	SKA3/PCLAF/ANLN/PLK1/CDK1/SPC25/AURKB/KIF2C/KIF20A/CDC20/NDC80	BP
FALSE	condensed?nuclear?chromosome?kinetochore	2/46	7/18675	0.000123674	0.000622635	0.000399528	2	PLK1/NDC80	CC
FALSE	female?meiosis?chromosome?segregation	2/44	6/17910	8.79E-05	0.000821159	0.000566317	2	NCAPH/PLK1	BP
FALSE	positive?regulation?of?mitotic?metaphase/anaphase?transition	2/44	6/17910	8.79E-05	0.000821159	0.000566317	2	CDT1/DLGAP5	BP
FALSE	positive?regulation?of?mitotic?sister?chromatid?separation	2/44	6/17910	8.79E-05	0.000821159	0.000566317	2	CDT1/DLGAP5	BP
FALSE	positive?regulation?of?cytokinesis	3/44	37/17910	0.000101398	0.000931171	0.000642187	3	CDC6/KIF14/AURKB	BP
FALSE	cytokinetic?process	3/44	37/17910	0.000101398	0.000931171	0.000642187	3	CEP55/AURKB/KIF20A	BP
FALSE	cellular?response?to?DNA?damage?stimulus	9/44	791/17910	0.000107607	0.000980026	0.00067588	9	PCLAF/PLK1/FOXM1/CDK1/NEIL3/TOP2A/RAD51AP1/EXO1/CDCA5	BP
FALSE	nuclear?chromosome	7/46	507/18675	0.000222986	0.0010852	0.000696343	7	PLK1/CDK1/TOP2A/RAD51AP1/AURKB/NDC80/CDCA5	CC
FALSE	positive?regulation?of?metaphase/anaphase?transition?of?cell?cycle	2/44	7/17910	0.000122907	0.001110193	0.00076565	2	CDT1/DLGAP5	BP
FALSE	meiotic?cell?cycle	5/44	203/17910	0.000135017	0.001209668	0.000834254	5	NCAPH/PLK1/TOP2A/EXO1/CDC20	BP
FALSE	spindle?microtubule	3/46	53/18675	0.000300565	0.001415566	0.00090833	3	SKA3/PLK1/CDK1	CC
FALSE	positive?regulation?of?chromosome?separation	2/44	8/17910	0.00016362	0.001454107	0.001002832	2	CDT1/DLGAP5	BP
FALSE	cell?division?site	3/46	57/18675	0.000372841	0.001649539	0.001058464	3	ANLN/CEP55/KIF20A	CC
FALSE	cell?division?site?part	3/46	57/18675	0.000372841	0.001649539	0.001058464	3	ANLN/CEP55/KIF20A	CC
FALSE	intercellular?bridge	3/46	59/18675	0.000412817	0.001772685	0.001137483	3	CEP55/KIF20A/CDCA8	CC
FALSE	DNA?repair	7/44	502/17910	0.000203254	0.00179189	0.001235786	7	PCLAF/FOXM1/CDK1/NEIL3/RAD51AP1/EXO1/CDCA5	BP
FALSE	negative?regulation?of?organelle?organization	6/44	352/17910	0.000207568	0.001804925	0.001244776	6	PLK1/CDT1/TOP2A/AURKB/CDC20/NDC80	BP
FALSE	regulation?of?ubiquitin-protein?transferase?activity	3/44	47/17910	0.000208009	0.001804925	0.001244776	3	PLK1/UBE2C/CDC20	BP
FALSE	ubiquitin-dependent?protein?catabolic?process	7/44	510/17910	0.000223897	0.001927615	0.00132939	7	PLK1/UBE2C/CDK1/KIF14/AURKB/CDC20/PBK	BP
FALSE	modification-dependent?protein?catabolic?process	7/44	515/17910	0.000237639	0.002030064	0.001400044	7	PLK1/UBE2C/CDK1/KIF14/AURKB/CDC20/PBK	BP
FALSE	sister?chromatid?cohesion	3/44	50/17910	0.000250143	0.002120443	0.001462375	3	PLK1/CDC20/CDCA5	BP
FALSE	modification-dependent?macromolecule?catabolic?process	7/44	522/17910	0.000258017	0.002170495	0.001496893	7	PLK1/UBE2C/CDK1/KIF14/AURKB/CDC20/PBK	BP
FALSE	chromocenter	2/46	14/18675	0.000530063	0.002211121	0.001418816	2	AURKB/CDCA8	CC
FALSE	mitotic?spindle?assembly	3/44	52/17910	0.000281084	0.002346629	0.001618365	3	PLK1/AURKB/CDC20	BP
FALSE	mitotic?nuclear?envelope?disassembly	2/44	12/17910	0.000383272	0.003175683	0.002190126	2	PLK1/CDK1	BP
FALSE	meiotic?nuclear?division	4/44	142/17910	0.000401953	0.003305612	0.002279732	4	NCAPH/PLK1/TOP2A/CDC20	BP
FALSE	condensed?nuclear?chromosome	3/46	75/18675	0.000834187	0.003383091	0.002170837	3	PLK1/AURKB/NDC80	CC
FALSE	regulation?of?DNA?metabolic?process	6/44	403/17910	0.000428213	0.003495485	0.002410679	6	FOXM1/CDK1/CDT1/CDC6/RAD51AP1/AURKB	BP
FALSE	positive?regulation?of?mitotic?sister?chromatid?segregation	2/44	13/17910	0.000452251	0.003658892	0.002523374	2	CDT1/DLGAP5	BP
FALSE	signal?transduction?by?p53?class?mediator	5/44	264/17910	0.000454871	0.003658892	0.002523374	5	FOXM1/CDK1/AURKB/EXO1/RMI2	BP
FALSE	nuclear?chromosome?part	6/46	469/18675	0.000971355	0.003832913	0.002459475	6	PLK1/CDK1/RAD51AP1/AURKB/NDC80/CDCA5	CC
FALSE	meiotic?cell?cycle?process	4/44	151/17910	0.000507085	0.004049327	0.00279264	4	NCAPH/PLK1/TOP2A/CDC20	BP
FALSE	regulation?of?spindle?checkpoint	2/44	14/17910	0.000526802	0.004117278	0.002839502	2	CDT1/NDC80	BP
FALSE	regulation?of?mitotic?cell?cycle?spindle?assembly?checkpoint	2/44	14/17910	0.000526802	0.004117278	0.002839502	2	CDT1/NDC80	BP
FALSE	regulation?of?mitotic?spindle?checkpoint	2/44	14/17910	0.000526802	0.004117278	0.002839502	2	CDT1/NDC80	BP
FALSE	proteolysis?involved?in?cellular?protein?catabolic?process	7/44	590/17910	0.000539499	0.004186814	0.002887458	7	PLK1/UBE2C/CDK1/KIF14/AURKB/CDC20/PBK	BP
FALSE	anaphase-promoting?complex	2/46	21/18675	0.001209866	0.004648434	0.002982773	2	UBE2C/CDC20	CC
FALSE	mitotic?chromosome?condensation	2/44	15/17910	0.0006069	0.004676951	0.003225483	2	NCAPH/CDCA5	BP
FALSE	positive?regulation?of?transferase?activity	7/44	609/17910	0.000651251	0.004983878	0.003437157	7	PLK1/UBE2C/CDK1/CDC6/KIF14/AURKB/CDC20	BP
FALSE	membrane?disassembly	2/44	16/17910	0.000692518	0.005227087	0.003604888	2	PLK1/CDK1	BP
FALSE	nuclear?envelope?disassembly	2/44	16/17910	0.000692518	0.005227087	0.003604888	2	PLK1/CDK1	BP
FALSE	midbody?abscission	2/44	17/17910	0.000783629	0.005874553	0.004051416	2	CEP55/KIF20A	BP
FALSE	ATP?binding	12/42	1451/16967	0.00014306	0.006385486	0.004233713	12	TK1/PLK1/UBE2C/CDK1/TOP2A/CDC6/PKMYT1/KIF14/AURKB/KIF2C/KIF20A/PBK	MF
FALSE	kinase?binding	8/42	647/16967	0.000160199	0.006385486	0.004233713	8	PLK1/FOXM1/TOP2A/CDC6/KIF14/AURKB/CDKN2C/KIF20A	MF
FALSE	anaphase-promoting?complex?binding	2/42	8/16967	0.000165924	0.006385486	0.004233713	2	PLK1/CDC20	MF
FALSE	adenyl?ribonucleotide?binding	12/42	1502/16967	0.000198439	0.006385486	0.004233713	12	TK1/PLK1/UBE2C/CDK1/TOP2A/CDC6/PKMYT1/KIF14/AURKB/KIF2C/KIF20A/PBK	MF
FALSE	adenyl?nucleotide?binding	12/42	1509/16967	0.000207321	0.006385486	0.004233713	12	TK1/PLK1/UBE2C/CDK1/TOP2A/CDC6/PKMYT1/KIF14/AURKB/KIF2C/KIF20A/PBK	MF
FALSE	DNA?duplex?unwinding	3/44	76/17910	0.000858152	0.006389751	0.004406725	3	TOP2A/CDC45/GINS2	BP
FALSE	mitotic?spindle	3/46	97/18675	0.001753881	0.006527936	0.004188798	3	CDK1/AURKB/CKAP2L	CC
FALSE	microtubule	5/46	357/18675	0.001788476	0.006527936	0.004188798	5	SKA3/PLK1/CDK1/KIF14/KIF2C	CC
FALSE	regulation?of?G1/S?transition?of?mitotic?cell?cycle	4/44	177/17910	0.000919478	0.006800438	0.004689957	4	CDK1/CDC6/KIF14/CDKN2C	BP
FALSE	cellular?protein?catabolic?process	7/44	648/17910	0.000938395	0.006894072	0.004754532	7	PLK1/UBE2C/CDK1/KIF14/AURKB/CDC20/PBK	BP
FALSE	Flemming?body	2/46	28/18675	0.002154007	0.007670367	0.004921865	2	CEP55/KIF14	CC
FALSE	regulation?of?protein?serine/threonine?kinase?activity	6/44	479/17910	0.001057196	0.007715428	0.005320985	6	PLK1/CDK1/CDC6/PKMYT1/CDKN2C/CDKN3	BP
FALSE	regulation?of?G2/M?transition?of?mitotic?cell?cycle	4/44	185/17910	0.00108343	0.007848411	0.005412698	4	PLK1/CDK1/KIF14/AURKB	BP
FALSE	kinetochore?organization	2/44	20/17910	0.001089661	0.007848411	0.005412698	2	CDT1/NDC80	BP
FALSE	positive?regulation?of?cell?division	3/44	84/17910	0.001147336	0.008210156	0.005662177	3	CDC6/KIF14/AURKB	BP
FALSE	negative?regulation?of?cellular?component?organization	7/44	673/17910	0.001169848	0.008317244	0.00573603	7	PLK1/CDT1/TOP2A/KIF14/AURKB/CDC20/NDC80	BP
FALSE	DNA?geometric?change	3/44	86/17910	0.001228095	0.00867539	0.005983027	3	TOP2A/CDC45/GINS2	BP
FALSE	regulation?of?cell?cycle?G1/S?phase?transition	4/44	195/17910	0.001316017	0.009237267	0.006370529	4	CDK1/CDC6/KIF14/CDKN2C	BP
FALSE	spindle?assembly	3/44	90/17910	0.001400178	0.009765798	0.006735033	3	PLK1/AURKB/CDC20	BP
FALSE	mitotic?sister?chromatid?cohesion	2/44	23/17910	0.001444195	0.010009451	0.00690307	2	CDC20/CDCA5	BP
FALSE	regulation?of?cell?cycle?G2/M?phase?transition	4/44	202/17910	0.001498282	0.010319415	0.007116838	4	PLK1/CDK1/KIF14/AURKB	BP
FALSE	establishment?of?mitotic?spindle?orientation	2/44	24/17910	0.00157303	0.010700488	0.007379647	2	PLK1/NDC80	BP
FALSE	mitotic?cytokinetic?process	2/44	24/17910	0.00157303	0.010700488	0.007379647	2	CEP55/KIF20A	BP
FALSE	positive?regulation?of?molecular?function	11/44	1636/17910	0.001613295	0.010907065	0.007522114	11	NCAPH/PLK1/UBE2C/CDK1/CDT1/CDC6/KIF14/AURKB/CDC20/CDCA5/DEPDC1	BP
FALSE	negative?regulation?of?cell?cycle?G2/M?phase?transition	3/44	97/17910	0.001736377	0.011667608	0.008046626	3	PLK1/CDK1/AURKB	BP
FALSE	drug?binding	12/42	1658/16967	0.000496409	0.011752258	0.007791996	12	TK1/PLK1/UBE2C/CDK1/TOP2A/CDC6/PKMYT1/KIF14/AURKB/KIF2C/KIF20A/PBK	MF
FALSE	histone?kinase?activity	2/42	14/16967	0.000534194	0.011752258	0.007791996	2	CDK1/AURKB	MF
FALSE	centriole	3/46	124/18675	0.003522206	0.01224386	0.00785655	3	PLK1/CEP55/TOP2A	CC
FALSE	chromatin?binding	6/42	437/16967	0.000674277	0.012615736	0.0083645	6	PCLAF/CDK1/CDT1/TOP2A/EXO1/CDCA5	MF
FALSE	purine?ribonucleoside?triphosphate?binding	12/42	1732/16967	0.000737283	0.012615736	0.0083645	12	TK1/PLK1/UBE2C/CDK1/TOP2A/CDC6/PKMYT1/KIF14/AURKB/KIF2C/KIF20A/PBK	MF
FALSE	regulation?of?protein?kinase?activity	7/44	732/17910	0.00189585	0.012661978	0.008732398	7	PLK1/CDK1/CDC6/PKMYT1/KIF14/CDKN2C/CDKN3	BP
FALSE	regulation?of?DNA?replication	3/44	102/17910	0.002004902	0.013309652	0.009179071	3	CDK1/CDT1/CDC6	BP
FALSE	nuclear?ubiquitin?ligase?complex	2/46	38/18675	0.003943809	0.013390609	0.008592388	2	UBE2C/CDC20	CC
FALSE	purine?ribonucleotide?binding	12/42	1790/16967	0.000989526	0.013606901	0.009021664	12	TK1/PLK1/UBE2C/CDK1/TOP2A/CDC6/PKMYT1/KIF14/AURKB/KIF2C/KIF20A/PBK	MF
FALSE	purine?nucleotide?binding	12/42	1798/16967	0.001029451	0.013606901	0.009021664	12	TK1/PLK1/UBE2C/CDK1/TOP2A/CDC6/PKMYT1/KIF14/AURKB/KIF2C/KIF20A/PBK	MF
FALSE	ribonucleotide?binding	12/42	1804/16967	0.001060278	0.013606901	0.009021664	12	TK1/PLK1/UBE2C/CDK1/TOP2A/CDC6/PKMYT1/KIF14/AURKB/KIF2C/KIF20A/PBK	MF
FALSE	positive?regulation?of?DNA?metabolic?process	4/44	222/17910	0.002115162	0.013878548	0.009571412	4	FOXM1/CDK1/CDT1/AURKB	BP
FALSE	establishment?of?mitotic?spindle?localization	2/44	28/17910	0.002140974	0.013878548	0.009571412	2	PLK1/NDC80	BP
FALSE	establishment?of?spindle?orientation	2/44	28/17910	0.002140974	0.013878548	0.009571412	2	PLK1/NDC80	BP
FALSE	protein?localization?to?chromatin	2/44	28/17910	0.002140974	0.013878548	0.009571412	2	PLK1/CDCA5	BP
FALSE	protein-containing?complex	21/46	4980/18675	0.004287979	0.014228293	0.009129907	21	SKA3/NCAPH/PLK1/UBE2C/CDK1/CDT1/TOP2A/SPC25/CENPU/RAD51AP1/AURKB/KIF2C/CDC20/ZWINT/NDC80/NUF2/CENPM/CDCA5/SPC24/DEPDC1/CDCA8	CC
FALSE	regulation?of?protein?modification?process	11/44	1718/17910	0.00238793	0.015388884	0.010613023	11	PLK1/UBE2C/FOXM1/CDK1/CDC6/PKMYT1/KIF14/CDKN2C/CDC20/CDKN3/PBK	BP
FALSE	cell?cycle?arrest	4/44	231/17910	0.002442876	0.01555563	0.010728021	4	FOXM1/CDK1/CDKN2C/CDKN3	BP
FALSE	DNA?replication?initiation	2/44	30/17910	0.002456152	0.01555563	0.010728021	2	CDT1/CDC6	BP
FALSE	G2?DNA?damage?checkpoint	2/44	30/17910	0.002456152	0.01555563	0.010728021	2	PLK1/CDK1	BP
FALSE	positive?regulation?of?protein?ubiquitination	3/44	110/17910	0.002485926	0.015654233	0.010796023	3	PLK1/UBE2C/CDC20	BP
FALSE	centrosome?cycle	3/44	112/17910	0.002616363	0.016321146	0.011255963	3	PCLAF/PLK1/CDK1	BP
FALSE	regulation?of?cell?cycle?checkpoint	2/44	31/17910	0.002621455	0.016321146	0.011255963	2	CDT1/NDC80	BP
FALSE	negative?regulation?of?cyclin-dependent?protein?serine/threonine?kinase?activity	2/44	33/17910	0.002967361	0.018370966	0.012669631	2	PLK1/CDKN2C	BP
FALSE	protein?catabolic?process	7/44	799/17910	0.003103246	0.019104899	0.013175792	7	PLK1/UBE2C/CDK1/KIF14/AURKB/CDC20/PBK	BP
FALSE	negative?regulation?of?cyclin-dependent?protein?kinase?activity	2/44	34/17910	0.003147915	0.019272237	0.013291198	2	PLK1/CDKN2C	BP
FALSE	regulation?of?kinase?activity	7/44	807/17910	0.003279838	0.019968956	0.013771694	7	PLK1/CDK1/CDC6/PKMYT1/KIF14/CDKN2C/CDKN3	BP
FALSE	microtubule?organizing?center?organization	3/44	122/17910	0.003331878	0.020073886	0.013844059	3	PCLAF/PLK1/CDK1	BP
FALSE	positive?regulation?of?DNA?replication	2/44	35/17910	0.003333504	0.020073886	0.013844059	2	CDK1/CDT1	BP
FALSE	establishment?of?spindle?localization	2/44	36/17910	0.003524102	0.021106306	0.014556073	2	PLK1/NDC80	BP
FALSE	positive?regulation?of?catalytic?activity	9/44	1293/17910	0.003669559	0.021858672	0.015074946	9	NCAPH/PLK1/UBE2C/CDK1/CDC6/KIF14/AURKB/CDC20/DEPDC1	BP
FALSE	positive?regulation?of?protein?modification?by?small?protein?conjugation?or?removal	3/44	128/17910	0.003813368	0.022593181	0.015581504	3	PLK1/UBE2C/CDC20	BP
FALSE	histone?phosphorylation	2/44	38/17910	0.003920228	0.023102095	0.015932479	2	CDK1/AURKB	BP
FALSE	DNA-dependent?DNA?replication	3/44	130/17910	0.003982801	0.023345993	0.016100685	3	CDT1/CDC6/GINS2	BP
FALSE	regulation?of?catalytic?activity	12/44	2116/17910	0.004034134	0.023521779	0.016221916	12	NCAPH/PLK1/UBE2C/CDK1/CDC6/PKMYT1/KIF14/AURKB/CDKN2C/CDC20/CDKN3/DEPDC1	BP
FALSE	signal?transduction?in?response?to?DNA?damage	3/44	131/17910	0.004069214	0.023601443	0.016276857	3	PLK1/FOXM1/CDK1	BP
FALSE	actomyosin?contractile?ring	1/46	3/18675	0.007371765	0.023917282	0.015347067	1	ANLN	CC
FALSE	female?gamete?generation	3/44	132/17910	0.004156765	0.02398301	0.016540007	3	NCAPH/PLK1/TOP2A	BP
FALSE	regulation?of?protein?phosphorylation	9/44	1324/17910	0.004294482	0.02464854	0.016998993	9	PLK1/FOXM1/CDK1/CDC6/PKMYT1/KIF14/CDKN2C/CDKN3/PBK	BP
FALSE	protein?serine/threonine?kinase?activity	5/42	371/16967	0.002128972	0.025220131	0.016721481	5	PLK1/CDK1/PKMYT1/AURKB/PBK	MF
FALSE	cleavage?furrow	2/46	55/18675	0.008112619	0.025748747	0.016522267	2	CEP55/KIF20A	CC
FALSE	spindle?localization	2/44	41/17910	0.004551378	0.025987663	0.017922526	2	PLK1/NDC80	BP
FALSE	response?to?UV	3/44	137/17910	0.004611736	0.026196561	0.018066594	3	PCLAF/AURKB/PBK	BP
FALSE	microtubule?organizing?center?part	3/46	170/18675	0.008445427	0.026234732	0.016834111	3	PLK1/CEP55/TOP2A	CC
FALSE	protein?kinase?binding	6/42	568/16967	0.002579065	0.026351623	0.017471685	6	PLK1/FOXM1/TOP2A/KIF14/CDKN2C/KIF20A	MF
FALSE	nucleotide?binding	12/42	2012/16967	0.00272636	0.026351623	0.017471685	12	TK1/PLK1/UBE2C/CDK1/TOP2A/CDC6/PKMYT1/KIF14/AURKB/KIF2C/KIF20A/PBK	MF
FALSE	nucleoside?phosphate?binding	12/42	2013/16967	0.002737831	0.026351623	0.017471685	12	TK1/PLK1/UBE2C/CDK1/TOP2A/CDC6/PKMYT1/KIF14/AURKB/KIF2C/KIF20A/PBK	MF
FALSE	CENP-A?containing?nucleosome?assembly	2/44	42/17910	0.004771521	0.026827631	0.018501814	2	CENPU/CENPM	BP
FALSE	CENP-A?containing?chromatin?organization	2/44	42/17910	0.004771521	0.026827631	0.018501814	2	CENPU/CENPM	BP
FALSE	nuclear?envelope?organization	2/44	45/17910	0.005460887	0.030547701	0.02106738	2	PLK1/CDK1	BP
FALSE	chromatin?remodeling?at?centromere	2/44	46/17910	0.005700242	0.031725591	0.021879718	2	CENPU/CENPM	BP
FALSE	carbohydrate?derivative?binding	12/42	2090/16967	0.003749159	0.033962974	0.022518171	12	TK1/PLK1/UBE2C/CDK1/TOP2A/CDC6/PKMYT1/KIF14/AURKB/KIF2C/KIF20A/PBK	MF
FALSE	negative?regulation?of?stress-activated?MAPK?cascade	2/44	50/17910	0.006704866	0.03694381	0.025478489	2	FOXM1/PBK	BP
FALSE	negative?regulation?of?stress-activated?protein?kinase?signaling?cascade	2/44	50/17910	0.006704866	0.03694381	0.025478489	2	FOXM1/PBK	BP
FALSE	cell?proliferation	11/44	1969/17910	0.006827032	0.0374298	0.025813655	11	SHCBP1/FOXM1/CDK1/CDC6/KIF14/DLGAP5/AURKB/CDKN2C/CDCA7/CDC20/CDKN3	BP
FALSE	meiotic?chromosome?condensation	1/44	3/17910	0.007352502	0.039142306	0.026994694	1	NCAPH	BP
FALSE	regulation?of?Schwann?cell?differentiation	1/44	3/17910	0.007352502	0.039142306	0.026994694	1	CDK1	BP
FALSE	histone?H3-S28?phosphorylation	1/44	3/17910	0.007352502	0.039142306	0.026994694	1	AURKB	BP
FALSE	response?to?vasopressin	1/44	3/17910	0.007352502	0.039142306	0.026994694	1	CDC6	BP
FALSE	cellular?response?to?vasopressin	1/44	3/17910	0.007352502	0.039142306	0.026994694	1	CDC6	BP
FALSE	negative?regulation?of?DNA?duplex?unwinding	1/44	3/17910	0.007352502	0.039142306	0.026994694	1	TOP2A	BP
FALSE	DNA?replication-independent?nucleosome?assembly	2/44	53/17910	0.007507237	0.039583612	0.027299043	2	CENPU/CENPM	BP
FALSE	DNA?replication-independent?nucleosome?organization	2/44	53/17910	0.007507237	0.039583612	0.027299043	2	CENPU/CENPM	BP
FALSE	positive?regulation?of?cellular?protein?localization	4/44	318/17910	0.007573788	0.039744354	0.027409899	4	PLK1/CDK1/CDT1/NDC80	BP
FALSE	centromere?complex?assembly	2/44	54/17910	0.007783884	0.040653273	0.02803674	2	CENPU/CENPM	BP
FALSE	regulation?of?cellular?protein?localization	5/44	509/17910	0.007922578	0.041182458	0.028401695	5	PLK1/CDK1/CDT1/NDC80/CDCA5	BP
FALSE	histone?exchange	2/44	55/17910	0.008065089	0.041726422	0.028776843	2	CENPU/CENPM	BP
FALSE	positive?regulation?of?chromosome?organization	3/44	169/17910	0.008233156	0.042396905	0.029239245	3	CDT1/DLGAP5/AURKB	BP
FALSE	regulation?of?phosphorylation	9/44	1467/17910	0.008342512	0.042760225	0.02948981	9	PLK1/FOXM1/CDK1/CDC6/PKMYT1/KIF14/CDKN2C/CDKN3/PBK	BP
FALSE	establishment?or?maintenance?of?cell?polarity	3/44	172/17910	0.008638063	0.044070119	0.030393186	3	PLK1/KIF2C/NDC80	BP
FALSE	cellular?response?to?radiation	3/44	173/17910	0.008775597	0.044565477	0.030734811	3	RAD51AP1/AURKB/PBK	BP
FALSE	regulation?of?signal?transduction?by?p53?class?mediator	3/44	179/17910	0.009627918	0.047956961	0.033073767	3	AURKB/EXO1/RMI2	BP
FALSE	mitotic?chromosome?movement?towards?spindle?pole	1/44	4/17910	0.009791576	0.047956961	0.033073767	1	DLGAP5	BP
FALSE	traversing?start?control?point?of?mitotic?cell?cycle	1/44	4/17910	0.009791576	0.047956961	0.033073767	1	CDC6	BP
FALSE	establishment?or?maintenance?of?microtubule?cytoskeleton?polarity	1/44	4/17910	0.009791576	0.047956961	0.033073767	1	KIF2C	BP
FALSE	regulation?of?Rap?protein?signal?transduction	1/44	4/17910	0.009791576	0.047956961	0.033073767	1	KIF14	BP
FALSE	mitotic?cytokinesis?checkpoint	1/44	4/17910	0.009791576	0.047956961	0.033073767	1	AURKB	BP
FALSE	regulation?of?cohesin?loading	1/44	4/17910	0.009791576	0.047956961	0.033073767	1	CDCA5	BP
FALSE	glomerular?visceral?epithelial?cell?migration	1/44	4/17910	0.009791576	0.047956961	0.033073767	1	ANLN	BP
FALSE	cellular?macromolecule?catabolic?process	7/44	1003/17910	0.01054415	0.051414396	0.035458204	7	PLK1/UBE2C/CDK1/KIF14/AURKB/CDC20/PBK	BP
FALSE	condensin?complex	1/46	7/18675	0.017118141	0.052067679	0.033410407	1	NCAPH	CC
FALSE	catalytic?activity,?acting?on?DNA	3/42	152/16967	0.006266623	0.053614441	0.03554751	3	NEIL3/TOP2A/EXO1	MF
FALSE	DNA?biosynthetic?process	3/44	192/17910	0.011636044	0.056488635	0.038957679	3	TK1/PCLAF/AURKB	BP
FALSE	meiotic?chromosome?segregation	2/44	67/17910	0.011786677	0.056968941	0.039288925	2	NCAPH/PLK1	BP
FALSE	protein?phosphorylation	10/44	1835/17910	0.011962599	0.057326471	0.039535497	10	PLK1/FOXM1/CDK1/CDC6/PKMYT1/KIF14/AURKB/CDKN2C/CDKN3/PBK	BP
FALSE	regulation?of?DNA-dependent?DNA?replication?initiation	1/44	5/17910	0.012224792	0.057326471	0.039535497	1	CDT1	BP
FALSE	apoptotic?chromosome?condensation	1/44	5/17910	0.012224792	0.057326471	0.039535497	1	TOP2A	BP
FALSE	response?to?sorbitol	1/44	5/17910	0.012224792	0.057326471	0.039535497	1	CDT1	BP
FALSE	positive?regulation?of?mitochondrial?ATP?synthesis?coupled?electron?transport	1/44	5/17910	0.012224792	0.057326471	0.039535497	1	CDK1	BP
FALSE	regulation?of?DNA?duplex?unwinding	1/44	5/17910	0.012224792	0.057326471	0.039535497	1	TOP2A	BP
FALSE	regulation?of?protein?localization?to?chromatin	1/44	5/17910	0.012224792	0.057326471	0.039535497	1	CDCA5	BP
FALSE	regulation?of?protein?ubiquitination	3/44	196/17910	0.012298931	0.057429753	0.039606726	3	PLK1/UBE2C/CDC20	BP
FALSE	regulation?of?molecular?function	14/44	3065/17910	0.012411587	0.05771126	0.039800869	14	NCAPH/PLK1/UBE2C/CDK1/CDT1/CDC6/PKMYT1/KIF14/AURKB/CDKN2C/CDC20/CDKN3/CDCA5/DEPDC1	BP
FALSE	regulation?of?binding	4/44	368/17910	0.012466486	0.057722974	0.039808948	4	PLK1/CDT1/AURKB/CDCA5	BP
FALSE	polymeric?cytoskeletal?fiber	5/46	635/18675	0.019442777	0.057931539	0.037173085	5	SKA3/PLK1/CDK1/KIF14/KIF2C	CC
FALSE	negative?regulation?of?phosphate?metabolic?process	5/44	572/17910	0.012700471	0.058479997	0.040331033	5	PLK1/FOXM1/PKMYT1/CDKN2C/PBK	BP
FALSE	protein?localization?to?organelle	6/44	798/17910	0.012784744	0.058479997	0.040331033	6	PLK1/CDK1/CDT1/AURKB/NDC80/CDCA5	BP
FALSE	negative?regulation?of?phosphorus?metabolic?process	5/44	573/17910	0.012789183	0.058479997	0.040331033	5	PLK1/FOXM1/PKMYT1/CDKN2C/PBK	BP
FALSE	double-stranded?DNA?exodeoxyribonuclease?activity	1/42	3/16967	0.007408248	0.060045802	0.039811639	1	EXO1	MF
FALSE	microtubule?binding	3/42	166/16967	0.00798334	0.061471722	0.040757054	3	PLK1/KIF14/KIF2C	MF
FALSE	regulation?of?double-strand?break?repair	2/44	72/17910	0.01352077	0.061569789	0.042461924	2	FOXM1/RAD51AP1	BP
FALSE	microtubule?associated?complex	2/46	92/18675	0.021590296	0.061646142	0.039556645	2	AURKB/CDCA8	CC
FALSE	bleb	1/46	9/18675	0.02195616	0.061646142	0.039556645	1	ANLN	CC
FALSE	contractile?ring	1/46	9/18675	0.02195616	0.061646142	0.039556645	1	ANLN	CC
FALSE	signal?transduction?involved?in?DNA?integrity?checkpoint	2/44	73/17910	0.013880141	0.062688176	0.043233225	2	PLK1/CDK1	BP
FALSE	signal?transduction?involved?in?DNA?damage?checkpoint	2/44	73/17910	0.013880141	0.062688176	0.043233225	2	PLK1/CDK1	BP
FALSE	protein?kinase?activity	5/42	517/16967	0.008652295	0.063305151	0.041972657	5	PLK1/CDK1/PKMYT1/AURKB/PBK	MF
FALSE	small?molecule?binding	12/42	2340/16967	0.009320616	0.063305151	0.041972657	12	TK1/PLK1/UBE2C/CDK1/TOP2A/CDC6/PKMYT1/KIF14/AURKB/KIF2C/KIF20A/PBK	MF
FALSE	histone?serine?kinase?activity	1/42	4/16967	0.009865738	0.063305151	0.041972657	1	AURKB	MF
FALSE	5'-3'?exodeoxyribonuclease?activity	1/42	4/16967	0.009865738	0.063305151	0.041972657	1	EXO1	MF
FALSE	signal?transduction?involved?in?cell?cycle?checkpoint	2/44	74/17910	0.014243644	0.063320335	0.043669197	2	PLK1/CDK1	BP
FALSE	positive?regulation?of?protein?localization?to?nucleus	2/44	74/17910	0.014243644	0.063320335	0.043669197	2	PLK1/CDK1	BP
FALSE	positive?regulation?of?organelle?organization	5/44	591/17910	0.014459144	0.063320335	0.043669197	5	UBE2C/CDT1/DLGAP5/AURKB/CDCA5	BP
FALSE	abscission	1/44	6/17910	0.014652165	0.063320335	0.043669197	1	AURKB	BP
FALSE	free?ubiquitin?chain?polymerization	1/44	6/17910	0.014652165	0.063320335	0.043669197	1	UBE2C	BP
FALSE	establishment?or?maintenance?of?cytoskeleton?polarity	1/44	6/17910	0.014652165	0.063320335	0.043669197	1	KIF2C	BP
FALSE	cohesin?loading	1/44	6/17910	0.014652165	0.063320335	0.043669197	1	CDCA5	BP
FALSE	Golgi?disassembly	1/44	6/17910	0.014652165	0.063320335	0.043669197	1	CDK1	BP
FALSE	negative?regulation?of?cell?cycle?checkpoint	1/44	6/17910	0.014652165	0.063320335	0.043669197	1	CDT1	BP
FALSE	regulation?of?DNA?topoisomerase?(ATP-hydrolyzing)?activity	1/44	6/17910	0.014652165	0.063320335	0.043669197	1	NCAPH	BP
FALSE	positive?regulation?of?DNA?topoisomerase?(ATP-hydrolyzing)?activity	1/44	6/17910	0.014652165	0.063320335	0.043669197	1	NCAPH	BP
FALSE	protein-DNA?complex?assembly	3/44	210/17910	0.014788155	0.063658385	0.043902334	3	CDT1/CENPU/CENPM	BP
FALSE	double-strand?break?repair	3/44	211/17910	0.014976095	0.064216563	0.044287285	3	FOXM1/RAD51AP1/CDCA5	BP
FALSE	cellular?response?to?UV	2/44	77/17910	0.015358739	0.065348768	0.045068116	2	AURKB/PBK	BP
FALSE	ATP-dependent?chromatin?remodeling	2/44	77/17910	0.015358739	0.065348768	0.045068116	2	CENPU/CENPM	BP
FALSE	microtubule?bundle?formation	2/44	78/17910	0.015738562	0.066682619	0.045988013	2	PLK1/KIF20A	BP
FALSE	cellular?response?to?stress	10/44	1914/17910	0.015793252	0.066682619	0.045988013	10	PCLAF/PLK1/FOXM1/CDK1/NEIL3/TOP2A/RAD51AP1/EXO1/PBK/CDCA5	BP
FALSE	DNA?topological?change	1/44	7/17910	0.017073708	0.068668707	0.047357729	1	TOP2A	BP
FALSE	deoxyribonucleoside?monophosphate?biosynthetic?process	1/44	7/17910	0.017073708	0.068668707	0.047357729	1	TK1	BP
FALSE	ubiquitin?recycling	1/44	7/17910	0.017073708	0.068668707	0.047357729	1	UBE2C	BP
FALSE	negative?regulation?of?cytokinesis	1/44	7/17910	0.017073708	0.068668707	0.047357729	1	AURKB	BP
FALSE	establishment?of?sister?chromatid?cohesion	1/44	7/17910	0.017073708	0.068668707	0.047357729	1	CDCA5	BP
FALSE	cleavage?furrow?formation	1/44	7/17910	0.017073708	0.068668707	0.047357729	1	AURKB	BP
FALSE	embryonic?cleavage	1/44	7/17910	0.017073708	0.068668707	0.047357729	1	TOP2A	BP
FALSE	mitotic?spindle?midzone?assembly	1/44	7/17910	0.017073708	0.068668707	0.047357729	1	AURKB	BP
FALSE	chromosome?movement?towards?spindle?pole	1/44	7/17910	0.017073708	0.068668707	0.047357729	1	DLGAP5	BP
FALSE	positive?regulation?of?spindle?checkpoint	1/44	7/17910	0.017073708	0.068668707	0.047357729	1	NDC80	BP
FALSE	positive?regulation?of?mitotic?cell?cycle?spindle?assembly?checkpoint	1/44	7/17910	0.017073708	0.068668707	0.047357729	1	NDC80	BP
FALSE	protein?localization?to?nuclear?envelope	1/44	7/17910	0.017073708	0.068668707	0.047357729	1	PLK1	BP
FALSE	positive?regulation?of?cellular?respiration	1/44	7/17910	0.017073708	0.068668707	0.047357729	1	CDK1	BP
FALSE	regulation?of?protein?modification?by?small?protein?conjugation?or?removal	3/44	223/17910	0.017337693	0.069476863	0.047915078	3	PLK1/UBE2C/CDC20	BP
FALSE	phosphorylation	11/44	2243/17910	0.017434348	0.069611056	0.048007625	11	TK1/PLK1/FOXM1/CDK1/CDC6/PKMYT1/KIF14/AURKB/CDKN2C/CDKN3/PBK	BP
FALSE	exonuclease?activity	2/42	67/16967	0.011946759	0.070254159	0.046579996	2	REXO5/EXO1	MF
FALSE	DNA?topoisomerase?activity	1/42	5/16967	0.012317288	0.070254159	0.046579996	1	TOP2A	MF
FALSE	centromeric?DNA?binding	1/42	5/16967	0.012317288	0.070254159	0.046579996	1	KIF2C	MF
FALSE	regulation?of?cell?proliferation	9/44	1664/17910	0.018113312	0.072060903	0.049697174	9	SHCBP1/FOXM1/CDK1/CDC6/KIF14/CDKN2C/CDCA7/CDC20/CDKN3	BP
FALSE	negative?regulation?of?G2/M?transition?of?mitotic?cell?cycle	2/44	85/17910	0.018508884	0.073093009	0.050408972	2	CDK1/AURKB	BP
FALSE	regulation?of?phosphate?metabolic?process	9/44	1671/17910	0.018571814	0.073093009	0.050408972	9	PLK1/FOXM1/CDK1/CDC6/PKMYT1/KIF14/CDKN2C/CDKN3/PBK	BP
FALSE	negative?regulation?of?protein?phosphorylation	4/44	415/17910	0.01859348	0.073093009	0.050408972	4	PLK1/FOXM1/CDKN2C/PBK	BP
FALSE	organonitrogen?compound?catabolic?process	7/44	1123/17910	0.018703647	0.073093009	0.050408972	7	PLK1/UBE2C/CDK1/KIF14/AURKB/CDC20/PBK	BP
FALSE	regulation?of?phosphorus?metabolic?process	9/44	1673/17910	0.018704382	0.073093009	0.050408972	9	PLK1/FOXM1/CDK1/CDC6/PKMYT1/KIF14/CDKN2C/CDKN3/PBK	BP
FALSE	mitotic?spindle?midzone	1/46	11/18675	0.02677088	0.073746198	0.04732092	1	AURKB	CC
FALSE	peptidyl-serine?phosphorylation	3/44	231/17910	0.01902167	0.074070248	0.05108293	3	PLK1/CDK1/AURKB	BP
FALSE	positive?regulation?of?oxidative?phosphorylation	1/44	8/17910	0.019489434	0.075095653	0.051790105	1	CDK1	BP
FALSE	regulation?of?protein?localization?to?cell?cortex	1/44	8/17910	0.019489434	0.075095653	0.051790105	1	PLK1	BP
FALSE	regulation?of?mitochondrial?ATP?synthesis?coupled?electron?transport	1/44	8/17910	0.019489434	0.075095653	0.051790105	1	CDK1	BP
FALSE	cohesin?complex	1/46	12/18675	0.029169537	0.078865787	0.05060602	1	CDCA5	CC
FALSE	protein-DNA?complex?subunit?organization	3/44	240/17910	0.021021466	0.080716569	0.055666599	3	CDT1/CENPU/CENPM	BP
FALSE	single-stranded?DNA?exodeoxyribonuclease?activity	1/42	6/16967	0.014762912	0.081196014	0.053834678	1	EXO1	MF
FALSE	response?to?radiation	4/44	435/17910	0.021683255	0.081807096	0.056418687	4	PCLAF/RAD51AP1/AURKB/PBK	BP
FALSE	mitotic?spindle?elongation	1/44	9/17910	0.021899359	0.081807096	0.056418687	1	AURKB	BP
FALSE	DNA?strand?elongation?involved?in?DNA?replication	1/44	9/17910	0.021899359	0.081807096	0.056418687	1	GINS2	BP
FALSE	regulation?of?isomerase?activity	1/44	9/17910	0.021899359	0.081807096	0.056418687	1	NCAPH	BP
FALSE	positive?regulation?of?isomerase?activity	1/44	9/17910	0.021899359	0.081807096	0.056418687	1	NCAPH	BP
FALSE	cerebellar?granular?layer?morphogenesis	1/44	9/17910	0.021899359	0.081807096	0.056418687	1	KIF14	BP
FALSE	positive?regulation?of?synapse?maturation	1/44	9/17910	0.021899359	0.081807096	0.056418687	1	CDC20	BP
FALSE	positive?regulation?of?cell?cycle?checkpoint	1/44	9/17910	0.021899359	0.081807096	0.056418687	1	NDC80	BP
FALSE	microtubule?polymerization?or?depolymerization	2/44	94/17910	0.022349141	0.083205248	0.05738293	2	SKA3/KIF2C	BP
FALSE	spindle?pole?centrosome	1/46	13/18675	0.031562411	0.083783855	0.05376181	1	DLGAP5	CC
FALSE	ciliary?basal?body-plasma?membrane?docking	2/44	95/17910	0.022794592	0.084577914	0.058329596	2	PLK1/CDK1	BP
FALSE	phosphotransferase?activity,?alcohol?group?as?acceptor	5/42	611/16967	0.016878339	0.085458195	0.056660594	5	PLK1/CDK1/PKMYT1/AURKB/PBK	MF
FALSE	ATP-dependent?microtubule?motor?activity,?plus-end-directed	1/42	7/16967	0.017202624	0.085458195	0.056660594	1	KIF14	MF
FALSE	ubiquitin-protein?transferase?activator?activity	1/42	7/16967	0.017202624	0.085458195	0.056660594	1	CDC20	MF
FALSE	protein-containing?complex?subunit?organization	10/44	2032/17910	0.023163083	0.085656772	0.059073636	10	TK1/ANLN/UBE2C/CDK1/CDT1/CENPU/KIF14/KIF2C/NDC80/CENPM	BP
FALSE	enzyme?binding	10/42	1941/16967	0.017833943	0.085825851	0.056904358	10	PLK1/UBE2C/FOXM1/TOP2A/CDC6/KIF14/AURKB/CDKN2C/KIF20A/CDC20	MF
FALSE	peptidyl-serine?modification	3/44	252/17910	0.023861844	0.087945661	0.06065218	3	PLK1/CDK1/AURKB	BP
FALSE	deoxyribonucleoside?monophosphate?metabolic?process	1/44	10/17910	0.024303494	0.088390926	0.060959259	1	TK1	BP
FALSE	spindle?elongation	1/44	10/17910	0.024303494	0.088390926	0.060959259	1	AURKB	BP
FALSE	spindle?midzone?assembly	1/44	10/17910	0.024303494	0.088390926	0.060959259	1	AURKB	BP
FALSE	protein?localization?to?cell?cortex	1/44	10/17910	0.024303494	0.088390926	0.060959259	1	PLK1	BP
FALSE	anion?binding	12/42	2573/16967	0.01914739	0.088941513	0.058970108	12	TK1/PLK1/UBE2C/CDK1/TOP2A/CDC6/PKMYT1/KIF14/AURKB/KIF2C/KIF20A/PBK	MF
FALSE	bubble?DNA?binding	1/42	8/16967	0.019636438	0.088941513	0.058970108	1	NEIL3	MF
FALSE	positive?regulation?of?cellular?component?organization	7/44	1189/17910	0.024739893	0.089682111	0.061849732	7	ANLN/UBE2C/CDT1/DLGAP5/AURKB/CDC20/CDCA5	BP
FALSE	negative?regulation?of?phosphorylation	4/44	454/17910	0.024896035	0.089952232	0.062036022	4	PLK1/FOXM1/CDKN2C/PBK	BP
FALSE	single-stranded?DNA?binding	2/42	90/16967	0.020880333	0.091873464	0.060914053	2	NEIL3/RAD51AP1	MF
FALSE	peptidyl-threonine?phosphorylation	2/44	101/17910	0.025543833	0.091991189	0.063442199	2	PLK1/CDK1	BP
FALSE	pyrimidine-containing?compound?salvage	1/44	11/17910	0.026701854	0.093711603	0.064628692	1	TK1	BP
FALSE	somatic?hypermutation?of?immunoglobulin?genes	1/44	11/17910	0.026701854	0.093711603	0.064628692	1	EXO1	BP
FALSE	positive?regulation?of?synaptic?plasticity	1/44	11/17910	0.026701854	0.093711603	0.064628692	1	CDC20	BP
FALSE	bleb?assembly	1/44	11/17910	0.026701854	0.093711603	0.064628692	1	ANLN	BP
FALSE	histone-serine?phosphorylation	1/44	11/17910	0.026701854	0.093711603	0.064628692	1	AURKB	BP
FALSE	pyrimidine?nucleoside?salvage	1/44	11/17910	0.026701854	0.093711603	0.064628692	1	TK1	BP
FALSE	ventricular?cardiac?muscle?cell?development	1/44	11/17910	0.026701854	0.093711603	0.064628692	1	CDK1	BP
FALSE	positive?regulation?of?DNA-dependent?DNA?replication	1/44	11/17910	0.026701854	0.093711603	0.064628692	1	CDT1	BP
FALSE	flap?endonuclease?activity	1/42	9/16967	0.022064368	0.09427275	0.062504831	1	EXO1	MF
FALSE	kinase?activity	5/42	664/16967	0.023278645	0.09427275	0.062504831	5	PLK1/CDK1/PKMYT1/AURKB/PBK	MF
FALSE	tubulin?binding	3/42	252/16967	0.024283084	0.09427275	0.062504831	3	PLK1/KIF14/KIF2C	MF
FALSE	RNA-DNA?hybrid?ribonuclease?activity	1/42	10/16967	0.024486428	0.09427275	0.062504831	1	EXO1	MF
FALSE	class?I?DNA-(apurinic?or?apyrimidinic?site)?endonuclease?activity	1/42	10/16967	0.024486428	0.09427275	0.062504831	1	NEIL3	MF
FALSE	organelle?assembly	5/44	699/17910	0.027623756	0.096639298	0.066647792	5	ANLN/PLK1/CDK1/AURKB/CDC20	BP
FALSE	DNA?damage?response,?signal?transduction?by?p53?class?mediator	2/44	106/17910	0.027932931	0.097411677	0.067180467	2	FOXM1/CDK1	BP
FALSE	cullin-RING?ubiquitin?ligase?complex	2/46	124/18675	0.037435213	0.097598949	0.062626579	2	UBE2C/CDC20	CC
FALSE	histone?deacetylase?binding	2/42	102/16967	0.026360204	0.099011499	0.065646722	2	TOP2A/CDC20	MF
FALSE	microtubule?plus-end	1/46	16/18675	0.038706467	0.09914288	0.063617277	1	KIF2C	CC
FALSE	macromolecule?catabolic?process	7/44	1226/17910	0.028661904	0.099638542	0.068716236	7	PLK1/UBE2C/CDK1/KIF14/AURKB/CDC20/PBK	BP
FALSE	regulation?of?cell?cycle?arrest	2/44	108/17910	0.028912944	0.09988189	0.068884062	2	FOXM1/CDK1	BP
FALSE	somatic?diversification?of?immune?receptors?via?somatic?mutation	1/44	12/17910	0.029094453	0.09988189	0.068884062	1	EXO1	BP
FALSE	negative?regulation?of?B?cell?apoptotic?process	1/44	12/17910	0.029094453	0.09988189	0.068884062	1	AURKB	BP
FALSE	cerebellar?granular?layer?development	1/44	12/17910	0.029094453	0.09988189	0.068884062	1	KIF14	BP
FALSE	peptidyl-threonine?modification	2/44	109/17910	0.029408097	0.100645103	0.069410416	2	PLK1/CDK1	BP
FALSE	regulation?of?proteasomal?ubiquitin-dependent?protein?catabolic?process	2/44	110/17910	0.029906656	0.102034473	0.070368602	2	PLK1/PBK	BP
FALSE	DNA-(apurinic?or?apyrimidinic?site)?endonuclease?activity	1/42	12/16967	0.029312994	0.102595479	0.068022976	1	NEIL3	MF
FALSE	cyclin-dependent?protein?serine/threonine?kinase?inhibitor?activity	1/42	12/16967	0.029312994	0.102595479	0.068022976	1	CDKN2C	MF
FALSE	ATP-dependent?microtubule?motor?activity	1/42	12/16967	0.029312994	0.102595479	0.068022976	1	KIF14	MF
FALSE	regulation?of?DNA?repair	2/44	112/17910	0.030913915	0.104810863	0.072283354	2	FOXM1/RAD51AP1	BP
FALSE	cellular?component?assembly	12/44	2765/17910	0.031052038	0.104810863	0.072283354	12	TK1/ANLN/PLK1/UBE2C/CDK1/CDT1/CENPU/KIF14/AURKB/EXO1/CDC20/CENPM	BP
FALSE	cellular?response?to?light?stimulus	2/44	113/17910	0.031422577	0.104810863	0.072283354	2	AURKB/PBK	BP
FALSE	cerebellar?Purkinje?cell?layer?morphogenesis	1/44	13/17910	0.031481303	0.104810863	0.072283354	1	KIF14	BP
FALSE	regulation?of?integrin?activation	1/44	13/17910	0.031481303	0.104810863	0.072283354	1	KIF14	BP
FALSE	positive?regulation?of?chromatin?binding	1/44	13/17910	0.031481303	0.104810863	0.072283354	1	CDT1	BP
FALSE	organelle?inheritance	1/44	13/17910	0.031481303	0.104810863	0.072283354	1	CDK1	BP
FALSE	Golgi?inheritance	1/44	13/17910	0.031481303	0.104810863	0.072283354	1	CDK1	BP
FALSE	regulation?of?cellular?protein?metabolic?process	11/44	2452/17910	0.031734413	0.105335311	0.072645042	11	PLK1/UBE2C/FOXM1/CDK1/CDC6/PKMYT1/KIF14/CDKN2C/CDC20/CDKN3/PBK	BP
FALSE	regulation?of?circadian?rhythm	2/44	114/17910	0.031934571	0.105681372	0.072883705	2	CDK1/TOP2A	BP
FALSE	cellular?component?disassembly	4/44	492/17910	0.032153552	0.106087467	0.073163771	4	PLK1/CDK1/TOP2A/KIF2C	BP
FALSE	DNA?N-glycosylase?activity	1/42	13/16967	0.031717527	0.106184763	0.070402748	1	NEIL3	MF
FALSE	microtubule?plus-end?binding	1/42	13/16967	0.031717527	0.106184763	0.070402748	1	KIF2C	MF
FALSE	membrane?organization	5/44	730/17910	0.032477364	0.106835987	0.073679991	5	PLK1/CDK1/CEP55/AURKB/KIF20A	BP
FALSE	exodeoxyribonuclease?activity	1/42	14/16967	0.034116245	0.107222483	0.071090778	1	EXO1	MF
FALSE	cyclin-dependent?protein?serine/threonine?kinase?activity	1/42	14/16967	0.034116245	0.107222483	0.071090778	1	CDK1	MF
FALSE	exodeoxyribonuclease?activity,?producing?5'-phosphomonoesters	1/42	14/16967	0.034116245	0.107222483	0.071090778	1	EXO1	MF
FALSE	cell?aging	2/44	116/17910	0.032968474	0.108128744	0.074571548	2	FOXM1/CDK1	BP
FALSE	regulation?of?protein?localization?to?nucleus	2/44	117/17910	0.033490347	0.109514428	0.075527192	2	PLK1/CDK1	BP
FALSE	meiotic?chromosome?separation	1/44	14/17910	0.033862418	0.109754073	0.075692464	1	NCAPH	BP
FALSE	signal?transduction?involved?in?G2?DNA?damage?checkpoint	1/44	14/17910	0.033862418	0.109754073	0.075692464	1	PLK1	BP
FALSE	regulation?of?synapse?maturation	1/44	14/17910	0.033862418	0.109754073	0.075692464	1	CDC20	BP
FALSE	nucleus?organization	2/44	118/17910	0.034015477	0.109926848	0.075811619	2	PLK1/CDK1	BP
FALSE	cyclin-dependent?protein?kinase?activity	1/42	15/16967	0.036509161	0.112448217	0.074555551	1	CDK1	MF
FALSE	regulation?of?DNA?binding	2/44	120/17910	0.035075432	0.113020835	0.077945403	2	CDT1/CDCA5	BP
FALSE	formation?of?extrachromosomal?circular?DNA	1/44	15/17910	0.036237812	0.115083773	0.079368119	1	EXO1	BP
FALSE	Rap?protein?signal?transduction	1/44	15/17910	0.036237812	0.115083773	0.079368119	1	KIF14	BP
FALSE	regulation?of?single?stranded?viral?RNA?replication?via?double?stranded?DNA?intermediate	1/44	15/17910	0.036237812	0.115083773	0.079368119	1	TOP2A	BP
FALSE	t-circle?formation	1/44	15/17910	0.036237812	0.115083773	0.079368119	1	EXO1	BP
FALSE	telomere?maintenance?via?telomere?trimming	1/44	15/17910	0.036237812	0.115083773	0.079368119	1	EXO1	BP
FALSE	5'-3'?exonuclease?activity	1/42	16/16967	0.038896291	0.115192861	0.076375308	1	EXO1	MF
FALSE	ubiquitin-protein?transferase?regulator?activity	1/42	16/16967	0.038896291	0.115192861	0.076375308	1	CDC20	MF
FALSE	negative?regulation?of?G1/S?transition?of?mitotic?cell?cycle	2/44	124/17910	0.037233616	0.117906449	0.081314793	2	CDK1/CDKN2C	BP
FALSE	RNA?polymerase?II?CTD?heptapeptide?repeat?kinase?activity	1/42	17/16967	0.041277646	0.119938821	0.07952198	1	CDK1	MF
FALSE	establishment?of?cell?polarity	2/44	126/17910	0.038331556	0.120102329	0.082829192	2	PLK1/NDC80	BP
FALSE	DNA?strand?elongation	1/44	16/17910	0.038607499	0.120102329	0.082829192	1	GINS2	BP
FALSE	regulation?of?nuclear?cell?cycle?DNA?replication	1/44	16/17910	0.038607499	0.120102329	0.082829192	1	CDT1	BP
FALSE	single?stranded?viral?RNA?replication?via?double?stranded?DNA?intermediate	1/44	16/17910	0.038607499	0.120102329	0.082829192	1	TOP2A	BP
FALSE	nucleoside?salvage	1/44	16/17910	0.038607499	0.120102329	0.082829192	1	TK1	BP
FALSE	ventricular?cardiac?muscle?cell?differentiation	1/44	16/17910	0.038607499	0.120102329	0.082829192	1	CDK1	BP
FALSE	negative?regulation?of?cellular?process	17/44	4580/17910	0.038689952	0.120102329	0.082829192	17	PLK1/FOXM1/CDK1/CDT1/TOP2A/CDC45/CDC6/PKMYT1/KIF14/AURKB/CDKN2C/CDC20/ZWINT/NDC80/CDKN3/PBK/DEPDC1	BP
FALSE	response?to?light?stimulus	3/44	307/17910	0.039418111	0.122018985	0.084151024	3	PCLAF/AURKB/PBK	BP
FALSE	transferase?activity,?transferring?phosphorus-containing?groups	5/42	784/16967	0.043129024	0.122229076	0.081040467	5	PLK1/CDK1/PKMYT1/AURKB/PBK	MF
FALSE	cyclin-dependent?protein?serine/threonine?kinase?regulator?activity	1/42	18/16967	0.043653241	0.122229076	0.081040467	1	CDKN2C	MF
FALSE	cellular?response?to?abiotic?stimulus	3/44	310/17910	0.040385241	0.123364417	0.085078908	3	RAD51AP1/AURKB/PBK	BP
FALSE	cellular?response?to?environmental?stimulus	3/44	310/17910	0.040385241	0.123364417	0.085078908	3	RAD51AP1/AURKB/PBK	BP
FALSE	negative?regulation?of?cell?cycle?G1/S?phase?transition	2/44	130/17910	0.040564418	0.123364417	0.085078908	2	CDK1/CDKN2C	BP
FALSE	cellular?localization	11/44	2548/17910	0.040612011	0.123364417	0.085078908	11	PLK1/CDK1/CDT1/KIF14/DLGAP5/AURKB/KIF2C/ZWINT/NDC80/CDCA5/CDCA8	BP
FALSE	regulation?of?B?cell?apoptotic?process	1/44	17/17910	0.04097149	0.123364417	0.085078908	1	AURKB	BP
FALSE	DNA?ligation	1/44	17/17910	0.04097149	0.123364417	0.085078908	1	TOP2A	BP
FALSE	DNA?damage?response,?signal?transduction?by?p53?class?mediator?resulting?in?transcription?of?p21?class?mediator	1/44	17/17910	0.04097149	0.123364417	0.085078908	1	FOXM1	BP
FALSE	anatomical?structure?arrangement	1/44	17/17910	0.04097149	0.123364417	0.085078908	1	KIF14	BP
FALSE	positive?regulation?of?telomere?capping	1/44	17/17910	0.04097149	0.123364417	0.085078908	1	AURKB	BP
FALSE	establishment?of?localization?in?cell	9/44	1919/17910	0.040972211	0.123364417	0.085078908	9	PLK1/CDT1/KIF14/DLGAP5/KIF2C/ZWINT/NDC80/CDCA5/CDCA8	BP
FALSE	DNA?binding,?bending	1/42	19/16967	0.04602309	0.126563497	0.08391428	1	TOP2A	MF
FALSE	DNA?damage?checkpoint	2/44	133/17910	0.042270869	0.126927785	0.087536404	2	PLK1/CDK1	BP
FALSE	aging	3/44	318/17910	0.043023252	0.128635941	0.088714442	3	FOXM1/CDK1/AURKB	BP
FALSE	positive?regulation?of?transcription?of?Notch?receptor?target	1/44	18/17910	0.043329801	0.128635941	0.088714442	1	DLGAP5	BP
FALSE	DNA?damage?response,?signal?transduction?resulting?in?transcription	1/44	18/17910	0.043329801	0.128635941	0.088714442	1	FOXM1	BP
FALSE	negative?regulation?of?cell?division	1/44	18/17910	0.043329801	0.128635941	0.088714442	1	AURKB	BP
FALSE	nucleosome?assembly	2/44	135/17910	0.043423385	0.128635941	0.088714442	2	CENPU/CENPM	BP
FALSE	negative?regulation?of?protein?serine/threonine?kinase?activity	2/44	136/17910	0.044004056	0.130006621	0.089659738	2	PLK1/CDKN2C	BP
FALSE	hydrolase?activity,?hydrolyzing?N-glycosyl?compounds	1/42	20/16967	0.048387205	0.130730345	0.086676989	1	NEIL3	MF
FALSE	regulation?of?ubiquitin-dependent?protein?catabolic?process	2/44	137/17910	0.044587646	0.131378571	0.090605911	2	PLK1/PBK	BP
FALSE	mitotic?G2?DNA?damage?checkpoint	1/44	19/17910	0.045682444	0.134076249	0.092466379	1	CDK1	BP
FALSE	cellular?process?involved?in?reproduction?in?multicellular?organism	3/44	326/17910	0.045746524	0.134076249	0.092466379	3	NCAPH/PLK1/TOP2A	BP
FALSE	ubiquitin?conjugating?enzyme?activity	1/42	21/16967	0.050745601	0.134738321	0.089334362	1	UBE2C	MF
FALSE	organelle?localization?by?membrane?tethering	2/44	141/17910	0.046950854	0.137240957	0.094648936	2	PLK1/CDK1	BP
FALSE	rough?endoplasmic?reticulum?membrane	1/46	23/18675	0.055176034	0.137268423	0.088081396	1	TMEM97	CC
FALSE	supramolecular?fiber	5/46	845/18675	0.05572688	0.137268423	0.088081396	5	SKA3/PLK1/CDK1/KIF14/KIF2C	CC
FALSE	supramolecular?polymer	5/46	851/18675	0.057118046	0.137268423	0.088081396	5	SKA3/PLK1/CDK1/KIF14/KIF2C	CC
FALSE	supramolecular?complex	5/46	852/18675	0.057351875	0.137268423	0.088081396	5	SKA3/PLK1/CDK1/KIF14/KIF2C	CC
FALSE	regulation?of?mitotic?spindle?assembly	1/44	20/17910	0.048029433	0.140022315	0.096567114	1	PLK1	BP
FALSE	cellular?component?biogenesis	12/44	2951/17910	0.048277846	0.140375163	0.096810457	12	TK1/ANLN/PLK1/UBE2C/CDK1/CDT1/CENPU/KIF14/AURKB/EXO1/CDC20/CENPM	BP
FALSE	neural?precursor?cell?proliferation	2/44	144/17910	0.048753077	0.141383922	0.097506153	2	SHCBP1/KIF14	BP
FALSE	DNA?secondary?structure?binding	1/42	23/16967	0.055445289	0.142309575	0.094354264	1	NEIL3	MF
FALSE	ubiquitin-like?protein?conjugating?enzyme?activity	1/42	23/16967	0.055445289	0.142309575	0.094354264	1	UBE2C	MF
FALSE	regulation?of?sister?chromatid?cohesion	1/44	21/17910	0.05037078	0.145310471	0.100214118	1	CDCA5	BP
FALSE	synaptonemal?complex?organization	1/44	21/17910	0.05037078	0.145310471	0.100214118	1	PLK1	BP
FALSE	phosphoprotein?phosphatase?activity	2/42	157/16967	0.057575159	0.145353681	0.09637257	2	DLGAP5/CDKN3	MF
FALSE	microtubule?end	1/46	26/18675	0.062149622	0.146352335	0.093910294	1	KIF2C	CC
FALSE	membrane?docking	2/44	150/17910	0.052432239	0.150862475	0.104043086	2	PLK1/CDK1	BP
FALSE	integrin?activation	1/44	22/17910	0.0527065	0.150863799	0.104043999	1	KIF14	BP
FALSE	regulation?of?cell?maturation	1/44	22/17910	0.0527065	0.150863799	0.104043999	1	KIF14	BP
FALSE	positive?regulation?of?protein?modification?process	6/44	1117/17910	0.054076659	0.154384659	0.106472179	6	PLK1/UBE2C/CDK1/CDC6/KIF14/CDC20	BP
FALSE	chromatin?assembly	2/44	153/17910	0.05430829	0.154645312	0.106651939	2	CENPU/CENPM	BP
FALSE	telomere?maintenance	2/44	154/17910	0.054938935	0.155115954	0.10697652	2	AURKB/EXO1	BP
FALSE	B?cell?apoptotic?process	1/44	23/17910	0.055036604	0.155115954	0.10697652	1	AURKB	BP
FALSE	regulation?of?chromatin?binding	1/44	23/17910	0.055036604	0.155115954	0.10697652	1	CDT1	BP
FALSE	mitotic?G2/M?transition?checkpoint	1/44	23/17910	0.055036604	0.155115954	0.10697652	1	CDK1	BP
FALSE	chromatin?remodeling	2/44	156/17910	0.056208069	0.158013501	0.108974828	2	CENPU/CENPM	BP
FALSE	hydrolase?activity,?acting?on?ester?bonds	4/42	621/16967	0.066589278	0.158964385	0.105396755	4	DLGAP5/REXO5/EXO1/CDKN3	MF
FALSE	nuclease?activity	2/42	171/16967	0.066886651	0.158964385	0.105396755	2	REXO5/EXO1	MF
FALSE	endodeoxyribonuclease?activity	1/42	28/16967	0.067095357	0.158964385	0.105396755	1	EXO1	MF
FALSE	cyclin?binding	1/42	28/16967	0.067095357	0.158964385	0.105396755	1	CDK1	MF
FALSE	regulation?of?oxidative?phosphorylation	1/44	24/17910	0.057361108	0.159978001	0.110329656	1	CDK1	BP
FALSE	positive?regulation?of?G2/M?transition?of?mitotic?cell?cycle	1/44	24/17910	0.057361108	0.159978001	0.110329656	1	CDK1	BP
FALSE	cerebellar?Purkinje?cell?layer?development	1/44	24/17910	0.057361108	0.159978001	0.110329656	1	KIF14	BP
FALSE	hematopoietic?progenitor?cell?differentiation	2/44	158/17910	0.057487558	0.159978001	0.110329656	2	ANLN/TOP2A	BP
FALSE	cyclin-dependent?protein?kinase?holoenzyme?complex	1/46	29/18675	0.06907285	0.160073589	0.102714848	1	CDK1	CC
FALSE	regulation?of?protein?metabolic?process	11/44	2700/17910	0.05810215	0.16128103	0.111228296	11	PLK1/UBE2C/FOXM1/CDK1/CDC6/PKMYT1/KIF14/CDKN2C/CDC20/CDKN3/PBK	BP
FALSE	centriolar?satellite	1/46	30/18675	0.071369463	0.162811588	0.104471747	1	PLK1	CC
FALSE	regulation?of?cellular?localization	5/44	863/17910	0.059209674	0.163414519	0.112699668	5	PLK1/CDK1/CDT1/NDC80/CDCA5	BP
FALSE	negative?regulation?of?protein?modification?process	4/44	601/17910	0.059295224	0.163414519	0.112699668	4	PLK1/FOXM1/CDKN2C/PBK	BP
FALSE	protein-containing?complex?assembly	8/44	1742/17910	0.059315615	0.163414519	0.112699668	8	TK1/ANLN/UBE2C/CDK1/CDT1/CENPU/KIF14/CENPM	BP
FALSE	cellular?response?to?angiotensin	1/44	25/17910	0.059680023	0.164008441	0.11310927	1	CDC6	BP
FALSE	cell?cortex?region	1/46	31/18675	0.073660533	0.16545289	0.106166599	1	ANLN	CC
FALSE	protein?serine/threonine?kinase?inhibitor?activity	1/42	30/16967	0.071716005	0.167337344	0.110948205	1	CDKN2C	MF
FALSE	synapse?maturation	1/44	26/17910	0.061993362	0.169242866	0.116719218	1	CDC20	BP
FALSE	regulation?of?telomere?capping	1/44	26/17910	0.061993362	0.169242866	0.116719218	1	AURKB	BP
FALSE	nucleosome?organization	2/44	165/17910	0.062045479	0.169242866	0.116719218	2	CENPU/CENPM	BP
FALSE	endoribonuclease?activity,?producing?5'-phosphomonoesters	1/42	31/16967	0.074017943	0.170130794	0.112800321	1	EXO1	MF
FALSE	telomere?organization	2/44	167/17910	0.063370003	0.172004293	0.11862365	2	AURKB/EXO1	BP
FALSE	regulation?of?proteasomal?protein?catabolic?process	2/44	167/17910	0.063370003	0.172004293	0.11862365	2	PLK1/PBK	BP
FALSE	mismatch?repair	1/44	27/17910	0.06430114	0.172408408	0.118902351	1	EXO1	BP
FALSE	cell?proliferation?in?forebrain	1/44	27/17910	0.06430114	0.172408408	0.118902351	1	KIF14	BP
FALSE	regulation?of?meiotic?nuclear?division	1/44	27/17910	0.06430114	0.172408408	0.118902351	1	CDC20	BP
FALSE	regulation?of?spindle?assembly	1/44	27/17910	0.06430114	0.172408408	0.118902351	1	PLK1	BP
FALSE	positive?regulation?of?cell?cycle?G2/M?phase?transition	1/44	27/17910	0.06430114	0.172408408	0.118902351	1	CDK1	BP
FALSE	protein?C-terminus?binding	2/42	186/16967	0.077378855	0.174830247	0.115916158	2	TOP2A/CDC20	MF
FALSE	catalytic?activity,?acting?on?a?protein	8/42	1837/16967	0.078333033	0.174830247	0.115916158	8	PLK1/UBE2C/CDK1/PKMYT1/DLGAP5/AURKB/CDKN3/PBK	MF
FALSE	regulation?of?microtubule?cytoskeleton?organization	2/44	170/17910	0.065374876	0.174861926	0.120594432	2	SKA3/PLK1	BP
FALSE	synaptonemal?complex	1/46	34/18675	0.080500617	0.175419256	0.112561743	1	PLK1	CC
FALSE	synaptonemal?structure	1/46	34/18675	0.080500617	0.175419256	0.112561743	1	PLK1	CC
FALSE	viral?RNA?genome?replication	1/44	28/17910	0.066603368	0.175590697	0.121097033	1	TOP2A	BP
FALSE	positive?regulation?of?cyclin-dependent?protein?serine/threonine?kinase?activity	1/44	28/17910	0.066603368	0.175590697	0.121097033	1	CDC6	BP
FALSE	negative?regulation?of?lymphocyte?apoptotic?process	1/44	28/17910	0.066603368	0.175590697	0.121097033	1	AURKB	BP
FALSE	protein?K11-linked?ubiquitination	1/44	28/17910	0.066603368	0.175590697	0.121097033	1	UBE2C	BP
FALSE	negative?regulation?of?cell?aging	1/44	28/17910	0.066603368	0.175590697	0.121097033	1	FOXM1	BP
FALSE	response?to?angiotensin	1/44	28/17910	0.066603368	0.175590697	0.121097033	1	CDC6	BP
FALSE	phosphate-containing?compound?metabolic?process	12/44	3115/17910	0.068356568	0.179498502	0.123792071	12	TK1/PLK1/FOXM1/CDK1/CDC6/PKMYT1/KIF14/DLGAP5/AURKB/CDKN2C/CDKN3/PBK	BP
FALSE	positive?regulation?of?peptidyl-threonine?phosphorylation	1/44	29/17910	0.06890006	0.179498502	0.123792071	1	PLK1	BP
FALSE	cerebellar?cortex?morphogenesis	1/44	29/17910	0.06890006	0.179498502	0.123792071	1	KIF14	BP
FALSE	regulation?of?cellular?respiration	1/44	29/17910	0.06890006	0.179498502	0.123792071	1	CDK1	BP
FALSE	pyrimidine?nucleoside?biosynthetic?process	1/44	29/17910	0.06890006	0.179498502	0.123792071	1	TK1	BP
FALSE	SH2?domain?binding	1/42	35/16967	0.0831701	0.18297422	0.121315785	1	SHCBP1	MF
FALSE	chromatin?assembly?or?disassembly	2/44	178/17910	0.070824445	0.184076741	0.126949476	2	CENPU/CENPM	BP
FALSE	olfactory?bulb?development	1/44	30/17910	0.07119123	0.18416135	0.127007827	1	KIF14	BP
FALSE	positive?regulation?of?double-strand?break?repair	1/44	30/17910	0.07119123	0.18416135	0.127007827	1	FOXM1	BP
FALSE	negative?regulation?of?MAPK?cascade	2/44	179/17910	0.071515931	0.184568046	0.127288308	2	FOXM1/PBK	BP
FALSE	phosphorus?metabolic?process	12/44	3139/17910	0.071710741	0.184638403	0.12733683	12	TK1/PLK1/FOXM1/CDK1/CDC6/PKMYT1/KIF14/DLGAP5/AURKB/CDKN2C/CDKN3/PBK	BP
FALSE	positive?regulation?of?binding	2/44	181/17910	0.072905601	0.186570349	0.128669206	2	CDT1/CDCA5	BP
FALSE	regulation?of?cell?growth	3/44	396/17910	0.073078056	0.186570349	0.128669206	3	TMEM97/KIF14/CDKN2C	BP
FALSE	cellular?protein?modification?process	14/44	3851/17910	0.0733009	0.186570349	0.128669206	14	CDCA3/PLK1/UBE2C/FOXM1/CDK1/CDC6/PKMYT1/KIF14/DLGAP5/AURKB/CDKN2C/CDC20/CDKN3/PBK	BP
FALSE	protein?modification?process	14/44	3851/17910	0.0733009	0.186570349	0.128669206	14	CDCA3/PLK1/UBE2C/FOXM1/CDK1/CDC6/PKMYT1/KIF14/DLGAP5/AURKB/CDKN2C/CDC20/CDKN3/PBK	BP
FALSE	olfactory?lobe?development	1/44	31/17910	0.073476889	0.186570349	0.128669206	1	KIF14	BP
FALSE	apoptotic?nuclear?changes	1/44	31/17910	0.073476889	0.186570349	0.128669206	1	TOP2A	BP
FALSE	response?to?copper?ion	1/44	32/17910	0.075757051	0.191477683	0.132053575	1	CDK1	BP
FALSE	positive?regulation?of?cyclin-dependent?protein?kinase?activity	1/44	32/17910	0.075757051	0.191477683	0.132053575	1	CDC6	BP
FALSE	regulation?of?intracellular?signal?transduction	8/44	1838/17910	0.076393327	0.192644042	0.13285796	8	FOXM1/CDK1/CEP55/KIF14/AURKB/EXO1/PBK/RMI2	BP
FALSE	positive?regulation?of?cell?proliferation	5/44	931/17910	0.076681899	0.192930258	0.13305535	5	FOXM1/CDK1/CDC6/KIF14/CDC20	BP
FALSE	protein?tyrosine/serine/threonine?phosphatase?activity	1/42	38/16967	0.089976209	0.195159666	0.129394994	1	CDKN3	MF
FALSE	cellular?component?disassembly?involved?in?execution?phase?of?apoptosis	1/44	33/17910	0.078031729	0.195434011	0.134782077	1	TOP2A	BP
FALSE	cellular?metabolic?compound?salvage	1/44	33/17910	0.078031729	0.195434011	0.134782077	1	TK1	BP
FALSE	endonuclease?activity,?active?with?either?ribo-?or?deoxyribonucleic?acids?and?producing?5'-phosphomonoesters	1/42	39/16967	0.092233933	0.19601158	0.129959831	1	EXO1	MF
FALSE	magnesium?ion?binding	2/42	209/16967	0.09439113	0.19601158	0.129959831	2	PLK1/TOP2A	MF
FALSE	protein?serine/threonine/tyrosine?kinase?activity	1/42	40/16967	0.094486188	0.19601158	0.129959831	1	AURKB	MF
FALSE	deoxyribonuclease?activity	1/42	41/16967	0.096732988	0.19601158	0.129959831	1	EXO1	MF
FALSE	Hsp70?protein?binding	1/42	41/16967	0.096732988	0.19601158	0.129959831	1	CDK1	MF
FALSE	microtubule?depolymerization	1/44	34/17910	0.080300935	0.199755373	0.137762326	1	KIF2C	BP
FALSE	positive?regulation?of?telomere?maintenance?via?telomerase	1/44	34/17910	0.080300935	0.199755373	0.137762326	1	AURKB	BP
FALSE	negative?regulation?of?proteasomal?ubiquitin-dependent?protein?catabolic?process	1/44	34/17910	0.080300935	0.199755373	0.137762326	1	PBK	BP
FALSE	microtubule?motor?activity	1/42	43/16967	0.101210273	0.200044566	0.132633786	1	KIF14	MF
FALSE	ATPase?activity,?coupled	2/42	218/16967	0.101321274	0.200044566	0.132633786	2	TOP2A/KIF14	MF
FALSE	regulation?of?growth	4/44	668/17910	0.080615627	0.200086533	0.137990712	4	CDK1/TMEM97/KIF14/CDKN2C	BP
FALSE	cellular?macromolecule?biosynthetic?process	16/44	4634/17910	0.081275714	0.201271543	0.138807961	16	TK1/PCLAF/PLK1/FOXM1/CDK1/CDT1/TOP2A/CDC45/CDC6/DLGAP5/AURKB/EXO1/CDCA7/RMI2/GINS2/DEPDC1	BP
FALSE	exonuclease?activity,?active?with?either?ribo-?or?deoxyribonucleic?acids?and?producing?5'-phosphomonoesters	1/42	44/16967	0.103440784	0.20164406	0.133694284	1	EXO1	MF
FALSE	cerebellum?morphogenesis	1/44	35/17910	0.082564683	0.203174101	0.140120069	1	KIF14	BP
FALSE	positive?regulation?of?viral?genome?replication	1/44	35/17910	0.082564683	0.203174101	0.140120069	1	TOP2A	BP
FALSE	cellular?protein-containing?complex?assembly	5/44	952/17910	0.082597094	0.203174101	0.140120069	5	ANLN/UBE2C/CDT1/CENPU/CENPM	BP
FALSE	positive?regulation?of?nitrogen?compound?metabolic?process	11/44	2870/17910	0.083128069	0.204024793	0.140706754	11	PLK1/UBE2C/FOXM1/CDK1/CDT1/TOP2A/CDC6/KIF14/DLGAP5/AURKB/CDC20	BP
FALSE	phosphatase?activity	2/42	224/16967	0.106019201	0.204086963	0.135313981	2	DLGAP5/CDKN3	MF
FALSE	protein?kinase?C?binding	1/42	46/16967	0.107885607	0.205115845	0.135996152	1	TOP2A	MF
FALSE	negative?regulation?of?DNA?replication	1/44	36/17910	0.084822985	0.207261485	0.142938955	1	CDC6	BP
FALSE	positive?regulation?of?telomerase?activity	1/44	36/17910	0.084822985	0.207261485	0.142938955	1	AURKB	BP
FALSE	regulation?of?proteolysis?involved?in?cellular?protein?catabolic?process	2/44	198/17910	0.085062964	0.207388023	0.143026222	2	PLK1/PBK	BP
FALSE	double-stranded?DNA?binding	4/42	744/16967	0.110900952	0.208277398	0.138092328	4	FOXM1/NEIL3/RAD51AP1/KIF2C	MF
FALSE	regulation?of?microtubule-based?process	2/44	199/17910	0.085796495	0.208714653	0.14394114	2	SKA3/PLK1	BP
FALSE	Schwann?cell?differentiation	1/44	37/17910	0.087075855	0.209980117	0.144813874	1	CDK1	BP
FALSE	regulation?of?mitotic?spindle?organization	1/44	37/17910	0.087075855	0.209980117	0.144813874	1	PLK1	BP
FALSE	positive?regulation?of?telomere?maintenance?via?telomere?lengthening	1/44	37/17910	0.087075855	0.209980117	0.144813874	1	AURKB	BP
FALSE	circadian?rhythm	2/44	201/17910	0.087269414	0.209980117	0.144813874	2	CDK1/TOP2A	BP
FALSE	regulation?of?response?to?DNA?damage?stimulus	2/44	201/17910	0.087269414	0.209980117	0.144813874	2	FOXM1/RAD51AP1	BP
FALSE	protein?serine/threonine?phosphatase?activity	1/42	49/16967	0.114512535	0.212469041	0.140871476	1	CDKN3	MF
FALSE	base-excision?repair	1/44	38/17910	0.089323304	0.214453772	0.147899153	1	NEIL3	BP
FALSE	regulation?of?protein?localization	5/44	979/17910	0.090557325	0.216943851	0.149616449	5	PLK1/CDK1/CDT1/NDC80/CDCA5	BP
FALSE	hindbrain?morphogenesis	1/44	39/17910	0.091565346	0.218409116	0.150626976	1	KIF14	BP
FALSE	positive?regulation?of?cardiac?muscle?cell?proliferation	1/44	39/17910	0.091565346	0.218409116	0.150626976	1	CDK1	BP
FALSE	endoribonuclease?activity	1/42	52/16967	0.121091399	0.222000899	0.1471913	1	EXO1	MF
FALSE	translesion?synthesis	1/44	40/17910	0.093801993	0.2232609	0.153973035	1	PCLAF	BP
FALSE	glial?cell?differentiation	2/44	212/17910	0.095505573	0.225167343	0.155287823	2	CDK1/CDKN2C	BP
FALSE	nucleoside?biosynthetic?process	1/44	41/17910	0.096033259	0.225167343	0.155287823	1	TK1	BP
FALSE	regulation?of?double-strand?break?repair?via?homologous?recombination	1/44	41/17910	0.096033259	0.225167343	0.155287823	1	RAD51AP1	BP
FALSE	regulation?of?myelination	1/44	41/17910	0.096033259	0.225167343	0.155287823	1	KIF14	BP
FALSE	regulation?of?meiotic?cell?cycle	1/44	41/17910	0.096033259	0.225167343	0.155287823	1	CDC20	BP
FALSE	regulation?of?spindle?organization	1/44	41/17910	0.096033259	0.225167343	0.155287823	1	PLK1	BP
FALSE	positive?regulation?of?ATP?metabolic?process	1/44	41/17910	0.096033259	0.225167343	0.155287823	1	CDK1	BP
FALSE	ubiquitin?ligase?complex	2/46	224/18675	0.10523536	0.225946507	0.1449837	2	UBE2C/CDC20	CC
FALSE	ubiquitin?binding	1/42	54/16967	0.125450775	0.227287287	0.150696287	1	TOP2A	MF
FALSE	regulation?of?Ras?protein?signal?transduction	2/44	215/17910	0.097790009	0.228799555	0.157792797	2	FOXM1/KIF14	BP
FALSE	glycosyl?compound?biosynthetic?process	1/44	42/17910	0.098259155	0.229410146	0.158213893	1	TK1	BP
FALSE	macromolecule?modification	14/44	4027/17910	0.099161127	0.230912524	0.159250017	14	CDCA3/PLK1/UBE2C/FOXM1/CDK1/CDC6/PKMYT1/KIF14/DLGAP5/AURKB/CDKN2C/CDC20/CDKN3/PBK	BP
FALSE	regulation?of?protein?binding	2/44	217/17910	0.099321721	0.230912524	0.159250017	2	PLK1/AURKB	BP
FALSE	chromatin?organization	4/44	722/17910	0.100251286	0.232582984	0.160402058	4	CDK1/CENPU/AURKB/CENPM	BP
FALSE	intracellular?signal?transduction	10/44	2624/17910	0.100525887	0.232730099	0.160503516	10	PLK1/FOXM1/CDK1/CEP55/KIF14/AURKB/EXO1/PBK/RMI2/DEPDC1	BP
FALSE	regulation?of?stress-activated?MAPK?cascade	2/44	220/17910	0.101632165	0.234798001	0.161929656	2	FOXM1/PBK	BP
FALSE	dephosphorylation	3/44	458/17910	0.102122934	0.235438228	0.162371191	3	PKMYT1/DLGAP5/CDKN3	BP
FALSE	negative?regulation?of?protein?kinase?activity	2/44	221/17910	0.102405697	0.235597241	0.162480856	2	PLK1/CDKN2C	BP
FALSE	regulation?of?stress-activated?protein?kinase?signaling?cascade	2/44	222/17910	0.1031809	0.23688615	0.163369759	2	FOXM1/PBK	BP
FALSE	protein?localization?to?nucleus	2/44	223/17910	0.103957762	0.2381735	0.164257586	2	PLK1/CDK1	BP
FALSE	cytoskeletal?protein?binding	4/42	797/16967	0.133298048	0.238696504	0.15826084	4	ANLN/PLK1/KIF14/KIF2C	MF
FALSE	proteolysis	7/44	1645/17910	0.104564859	0.238963498	0.164802412	7	PLK1/UBE2C/CDK1/KIF14/AURKB/CDC20/PBK	BP
FALSE	microtubule-based?movement	2/44	224/17910	0.10473627	0.238963498	0.164802412	2	DLGAP5/KIF2C	BP
FALSE	cell?growth	3/44	466/17910	0.106168805	0.240396021	0.165790359	3	TMEM97/KIF14/CDKN2C	BP
FALSE	macromolecule?biosynthetic?process	16/44	4806/17910	0.106342361	0.240396021	0.165790359	16	TK1/PCLAF/PLK1/FOXM1/CDK1/CDT1/TOP2A/CDC45/CDC6/DLGAP5/AURKB/EXO1/CDCA7/RMI2/GINS2/DEPDC1	BP
FALSE	regulation?of?peptidyl-threonine?phosphorylation	1/44	46/17910	0.107109298	0.240396021	0.165790359	1	PLK1	BP
FALSE	response?to?amine	1/44	46/17910	0.107109298	0.240396021	0.165790359	1	CDK1	BP
FALSE	cerebellar?cortex?development	1/44	46/17910	0.107109298	0.240396021	0.165790359	1	KIF14	BP
FALSE	protein?destabilization	1/44	46/17910	0.107109298	0.240396021	0.165790359	1	PLK1	BP
FALSE	positive?regulation?of?G1/S?transition?of?mitotic?cell?cycle	1/44	46/17910	0.107109298	0.240396021	0.165790359	1	CDC6	BP
FALSE	negative?regulation?of?leukocyte?apoptotic?process	1/44	46/17910	0.107109298	0.240396021	0.165790359	1	AURKB	BP
FALSE	positive?regulation?of?cellular?metabolic?process	11/44	3007/17910	0.107758786	0.241208414	0.16635063	11	PLK1/UBE2C/FOXM1/CDK1/CDT1/TOP2A/CDC6/KIF14/DLGAP5/AURKB/CDC20	BP
FALSE	somatic?recombination?of?immunoglobulin?genes?involved?in?immune?response	1/44	47/17910	0.109308536	0.241208414	0.16635063	1	EXO1	BP
FALSE	somatic?diversification?of?immunoglobulins?involved?in?immune?response	1/44	47/17910	0.109308536	0.241208414	0.16635063	1	EXO1	BP
FALSE	postreplication?repair	1/44	47/17910	0.109308536	0.241208414	0.16635063	1	PCLAF	BP
FALSE	nuclear?DNA?replication	1/44	47/17910	0.109308536	0.241208414	0.16635063	1	CDT1	BP
FALSE	homologous?chromosome?segregation	1/44	47/17910	0.109308536	0.241208414	0.16635063	1	PLK1	BP
FALSE	isotype?switching	1/44	47/17910	0.109308536	0.241208414	0.16635063	1	EXO1	BP
FALSE	negative?regulation?of?ubiquitin-dependent?protein?catabolic?process	1/44	47/17910	0.109308536	0.241208414	0.16635063	1	PBK	BP
FALSE	regulation?of?cellular?protein?catabolic?process	2/44	230/17910	0.109441204	0.241208414	0.16635063	2	PLK1/PBK	BP
FALSE	damaged?DNA?binding	1/42	60/16967	0.13840264	0.242204621	0.160586796	1	NEIL3	MF
FALSE	protein?kinase?inhibitor?activity	1/42	60/16967	0.13840264	0.242204621	0.160586796	1	CDKN2C	MF
FALSE	regulation?of?telomerase?activity	1/44	48/17910	0.11150248	0.244516523	0.168632085	1	AURKB	BP
FALSE	regulation?of?DNA-dependent?DNA?replication	1/44	48/17910	0.11150248	0.244516523	0.168632085	1	CDT1	BP
FALSE	reproductive?process	6/44	1353/17910	0.111607814	0.244516523	0.168632085	6	NCAPH/PLK1/CDK1/TOP2A/EXO1/CDC20	BP
FALSE	reproduction	6/44	1354/17910	0.111902105	0.24467484	0.168741269	6	NCAPH/PLK1/CDK1/TOP2A/EXO1/CDC20	BP
FALSE	protein?modification?by?small?protein?conjugation?or?removal	5/44	1050/17910	0.113349032	0.246144675	0.169754948	5	CDCA3/PLK1/UBE2C/CDK1/CDC20	BP
FALSE	somatic?recombination?of?immunoglobulin?gene?segments	1/44	49/17910	0.113691143	0.246144675	0.169754948	1	EXO1	BP
FALSE	positive?regulation?of?nucleotide?metabolic?process	1/44	49/17910	0.113691143	0.246144675	0.169754948	1	CDK1	BP
FALSE	positive?regulation?of?cardiac?muscle?tissue?growth	1/44	49/17910	0.113691143	0.246144675	0.169754948	1	CDK1	BP
FALSE	positive?regulation?of?purine?nucleotide?metabolic?process	1/44	49/17910	0.113691143	0.246144675	0.169754948	1	CDK1	BP
FALSE	positive?regulation?of?macromolecule?metabolic?process	11/44	3041/17910	0.114500756	0.247411438	0.170628578	11	PLK1/UBE2C/FOXM1/CDK1/CDT1/TOP2A/CDC6/KIF14/DLGAP5/AURKB/CDC20	BP
FALSE	DNA?synthesis?involved?in?DNA?repair	1/44	50/17910	0.115874536	0.24891567	0.17166598	1	PCLAF	BP
FALSE	interstrand?cross-link?repair	1/44	50/17910	0.115874536	0.24891567	0.17166598	1	RAD51AP1	BP
FALSE	plasma?membrane?invagination	1/44	50/17910	0.115874536	0.24891567	0.17166598	1	AURKB	BP
FALSE	nuclear?body	4/46	764/18675	0.117962851	0.249602554	0.160163138	4	CDT1/EXO1/ZWINT/RMI2	CC
FALSE	pyrimidine?nucleoside?metabolic?process	1/44	51/17910	0.118052673	0.251146806	0.173204694	1	TK1	BP
FALSE	positive?regulation?of?telomere?maintenance	1/44	51/17910	0.118052673	0.251146806	0.173204694	1	AURKB	BP
FALSE	positive?regulation?of?ATPase?activity	1/44	51/17910	0.118052673	0.251146806	0.173204694	1	NCAPH	BP
FALSE	positive?regulation?of?fibroblast?proliferation	1/44	51/17910	0.118052673	0.251146806	0.173204694	1	CDC6	BP
FALSE	regulation?of?lymphocyte?apoptotic?process	1/44	51/17910	0.118052673	0.251146806	0.173204694	1	AURKB	BP
FALSE	negative?regulation?of?kinase?activity	2/44	243/17910	0.119824639	0.253809526	0.175041053	2	PLK1/CDKN2C	BP
FALSE	chromosome?organization?involved?in?meiotic?cell?cycle	1/44	52/17910	0.120225565	0.253809526	0.175041053	1	NCAPH	BP
FALSE	pyrimidine-containing?compound?biosynthetic?process	1/44	52/17910	0.120225565	0.253809526	0.175041053	1	TK1	BP
FALSE	negative?regulation?of?proteasomal?protein?catabolic?process	1/44	52/17910	0.120225565	0.253809526	0.175041053	1	PBK	BP
FALSE	DNA?recombination	2/44	244/17910	0.120633552	0.25418389	0.175299234	2	RAD51AP1/EXO1	BP
FALSE	kinase?inhibitor?activity	1/42	64/16967	0.14693299	0.254243601	0.168568895	1	CDKN2C	MF
FALSE	telomere?capping	1/44	53/17910	0.122393225	0.256420787	0.176841922	1	AURKB	BP
FALSE	regulation?of?telomere?maintenance?via?telomerase	1/44	53/17910	0.122393225	0.256420787	0.176841922	1	AURKB	BP
FALSE	positive?regulation?of?heart?growth	1/44	53/17910	0.122393225	0.256420787	0.176841922	1	CDK1	BP
FALSE	carbon-oxygen?lyase?activity	1/42	66/16967	0.151167192	0.257863118	0.170968711	1	NEIL3	MF
FALSE	ATPase?activity	2/42	280/16967	0.152373661	0.257863118	0.170968711	2	TOP2A/KIF14	MF
FALSE	chromatin	3/46	500/18675	0.124877105	0.260457962	0.167128757	3	PLK1/RAD51AP1/CDCA5	CC
FALSE	positive?regulation?of?protein?kinase?activity	3/44	501/17910	0.124597155	0.260542818	0.179684702	3	CDK1/CDC6/KIF14	BP
FALSE	immunoglobulin?production?involved?in?immunoglobulin?mediated?immune?response	1/44	55/17910	0.126712899	0.263467197	0.181701515	1	EXO1	BP
FALSE	somatic?diversification?of?immunoglobulins	1/44	55/17910	0.126712899	0.263467197	0.181701515	1	EXO1	BP
FALSE	protein?K48-linked?ubiquitination	1/44	55/17910	0.126712899	0.263467197	0.181701515	1	UBE2C	BP
FALSE	DNA?damage?response,?signal?transduction?by?p53?class?mediator?resulting?in?cell?cycle?arrest	1/44	56/17910	0.128864936	0.266934511	0.184092766	1	CDK1	BP
FALSE	positive?regulation?of?cell?cycle?G1/S?phase?transition	1/44	56/17910	0.128864936	0.266934511	0.184092766	1	CDC6	BP
FALSE	ubiquitin-like?protein?binding	1/42	70/16967	0.159574138	0.267113231	0.177101732	1	TOP2A	MF
FALSE	protein?ubiquitination	4/44	794/17910	0.129585709	0.267923924	0.18477512	4	CDCA3/PLK1/UBE2C/CDC20	BP
FALSE	protein?localization	9/44	2417/17910	0.130601198	0.268355007	0.185072418	9	PLK1/CDK1/CDT1/CEP55/KIF14/AURKB/KIF20A/NDC80/CDCA5	BP
FALSE	cell?cycle?DNA?replication	1/44	57/17910	0.131011791	0.268355007	0.185072418	1	CDT1	BP
FALSE	response?to?cadmium?ion	1/44	57/17910	0.131011791	0.268355007	0.185072418	1	CDK1	BP
FALSE	signal?transduction?involved?in?mitotic?G1?DNA?damage?checkpoint	1/44	57/17910	0.131011791	0.268355007	0.185072418	1	CDK1	BP
FALSE	intracellular?signal?transduction?involved?in?G1?DNA?damage?checkpoint	1/44	57/17910	0.131011791	0.268355007	0.185072418	1	CDK1	BP
FALSE	cortical?actin?cytoskeleton	1/46	57/18675	0.131325041	0.270048676	0.173282856	1	ANLN	CC
FALSE	plasma?membrane?bounded?cell?projection?assembly	3/44	515/17910	0.132281206	0.270452485	0.186518955	3	ANLN/PLK1/CDK1	BP
FALSE	DNA-dependent?ATPase?activity	1/42	72/16967	0.163747075	0.270687019	0.179471229	1	TOP2A	MF
FALSE	virus?receptor?activity	1/42	74/16967	0.167899783	0.270687019	0.179471229	1	CDK1	MF
FALSE	hijacked?molecular?function	1/42	74/16967	0.167899783	0.270687019	0.179471229	1	CDK1	MF
FALSE	DNA?binding	8/42	2196/16967	0.16873996	0.270687019	0.179471229	8	FOXM1/CDT1/NEIL3/TOP2A/RAD51AP1/EXO1/KIF2C/RMI2	MF
FALSE	membrane?invagination	1/44	58/17910	0.133153475	0.271229444	0.187054789	1	AURKB	BP
FALSE	regulation?of?cardiac?muscle?cell?proliferation	1/44	58/17910	0.133153475	0.271229444	0.187054789	1	CDK1	BP
FALSE	protein?deubiquitination	2/44	260/17910	0.133758666	0.271849635	0.187482507	2	CDK1/CDC20	BP
FALSE	signal?transduction?involved?in?mitotic?cell?cycle?checkpoint	1/44	59/17910	0.13529	0.271849635	0.187482507	1	CDK1	BP
FALSE	regulation?of?cell?aging	1/44	59/17910	0.13529	0.271849635	0.187482507	1	FOXM1	BP
FALSE	signal?transduction?involved?in?mitotic?DNA?damage?checkpoint	1/44	59/17910	0.13529	0.271849635	0.187482507	1	CDK1	BP
FALSE	signal?transduction?involved?in?mitotic?DNA?integrity?checkpoint	1/44	59/17910	0.13529	0.271849635	0.187482507	1	CDK1	BP
FALSE	positive?regulation?of?viral?life?cycle	1/44	59/17910	0.13529	0.271849635	0.187482507	1	TOP2A	BP
FALSE	developmental?maturation	2/44	262/17910	0.135422208	0.271849635	0.187482507	2	KIF14/CDC20	BP
FALSE	cell?projection?assembly	3/44	521/17910	0.135625829	0.271849635	0.187482507	3	ANLN/PLK1/CDK1	BP
FALSE	sexual?reproduction	4/44	808/17910	0.13567813	0.271849635	0.187482507	4	NCAPH/PLK1/CDK1/TOP2A	BP
FALSE	somatic?diversification?of?immune?receptors?via?germline?recombination?within?a?single?locus	1/44	60/17910	0.137421378	0.274344853	0.189203347	1	EXO1	BP
FALSE	somatic?cell?DNA?recombination	1/44	60/17910	0.137421378	0.274344853	0.189203347	1	EXO1	BP
FALSE	phosphoric?ester?hydrolase?activity	2/42	305/16967	0.174207872	0.276577446	0.183376707	2	DLGAP5/CDKN3	MF
FALSE	positive?regulation?of?DNA?binding	1/44	61/17910	0.139547623	0.277583899	0.191437172	1	CDCA5	BP
FALSE	regulation?of?telomere?maintenance?via?telomere?lengthening	1/44	61/17910	0.139547623	0.277583899	0.191437172	1	AURKB	BP
FALSE	nucleic?acid?phosphodiester?bond?hydrolysis	2/44	268/17910	0.140441313	0.278858246	0.192316032	2	REXO5/EXO1	BP
FALSE	PDZ?domain?binding	1/42	79/16967	0.17819368	0.28001864	0.185658292	1	KIF14	MF
FALSE	positive?regulation?of?DNA?repair	1/44	62/17910	0.141668745	0.28078949	0.193647924	1	FOXM1	BP
FALSE	negative?regulation?of?transferase?activity	2/44	271/17910	0.142966369	0.282345768	0.194721219	2	PLK1/CDKN2C	BP
FALSE	stress-activated?MAPK?cascade	2/44	271/17910	0.142966369	0.282345768	0.194721219	2	FOXM1/PBK	BP
FALSE	mitotic?G1?DNA?damage?checkpoint	1/44	63/17910	0.143784756	0.282443496	0.194788618	1	CDK1	BP
FALSE	mitotic?G1/S?transition?checkpoint	1/44	63/17910	0.143784756	0.282443496	0.194788618	1	CDK1	BP
FALSE	positive?regulation?of?cardiac?muscle?tissue?development	1/44	63/17910	0.143784756	0.282443496	0.194788618	1	CDK1	BP
FALSE	protein?modification?by?small?protein?removal	2/44	273/17910	0.144655293	0.283240495	0.195338273	2	CDK1/CDC20	BP
FALSE	positive?regulation?of?cellular?protein?metabolic?process	6/44	1458/17910	0.144704536	0.283240495	0.195338273	6	PLK1/UBE2C/CDK1/CDC6/KIF14/CDC20	BP
FALSE	G1?DNA?damage?checkpoint	1/44	64/17910	0.14589567	0.284561111	0.196249042	1	CDK1	BP
FALSE	positive?regulation?of?organ?growth	1/44	64/17910	0.14589567	0.284561111	0.196249042	1	CDK1	BP
FALSE	positive?regulation?of?kinase?activity	3/44	541/17910	0.146987224	0.286183606	0.197368004	3	CDK1/CDC6/KIF14	BP
FALSE	response?to?activity	1/44	65/17910	0.148001497	0.286639102	0.19768214	1	CDK1	BP
FALSE	execution?phase?of?apoptosis	1/44	65/17910	0.148001497	0.286639102	0.19768214	1	TOP2A	BP
FALSE	cranial?skeletal?system?development	1/44	65/17910	0.148001497	0.286639102	0.19768214	1	CEP55	BP
FALSE	stress-activated?protein?kinase?signaling?cascade	2/44	278/17910	0.14889645	0.28786647	0.1985286	2	FOXM1/PBK	BP
FALSE	cytoplasmic?microtubule	1/46	62/18675	0.14200458	0.287953731	0.184772041	1	KIF2C	CC
FALSE	positive?regulation?of?DNA?biosynthetic?process	1/44	66/17910	0.150102249	0.289689455	0.199785831	1	AURKB	BP
FALSE	somatic?diversification?of?immune?receptors	1/44	67/17910	0.15219794	0.291690661	0.201165973	1	EXO1	BP
FALSE	telomere?maintenance?via?telomerase	1/44	67/17910	0.15219794	0.291690661	0.201165973	1	AURKB	BP
FALSE	lymphocyte?apoptotic?process	1/44	67/17910	0.15219794	0.291690661	0.201165973	1	AURKB	BP
FALSE	negative?regulation?of?proteolysis?involved?in?cellular?protein?catabolic?process	1/44	67/17910	0.15219794	0.291690661	0.201165973	1	PBK	BP
FALSE	positive?regulation?of?proteasomal?ubiquitin-dependent?protein?catabolic?process	1/44	68/17910	0.15428858	0.29467247	0.203222393	1	PLK1	BP
FALSE	cardiac?muscle?cell?proliferation	1/44	68/17910	0.15428858	0.29467247	0.203222393	1	CDK1	BP
FALSE	gliogenesis	2/44	285/17910	0.154877351	0.295285192	0.20364496	2	CDK1/CDKN2C	BP
FALSE	peripheral?nervous?system?development	1/44	69/17910	0.156374182	0.295999551	0.204137621	1	CDK1	BP
FALSE	regulation?of?microtubule?polymerization?or?depolymerization	1/44	69/17910	0.156374182	0.295999551	0.204137621	1	SKA3	BP
FALSE	SCF-dependent?proteasomal?ubiquitin-dependent?protein?catabolic?process	1/44	69/17910	0.156374182	0.295999551	0.204137621	1	KIF14	BP
FALSE	cellular?response?to?ionizing?radiation	1/44	69/17910	0.156374182	0.295999551	0.204137621	1	RAD51AP1	BP
FALSE	rhythmic?process	2/44	287/17910	0.156595044	0.295999551	0.204137621	2	CDK1/TOP2A	BP
FALSE	serine/threonine?protein?kinase?complex	1/46	65/18675	0.148350538	0.296701076	0.190384973	1	CDK1	CC
FALSE	RNA?phosphodiester?bond?hydrolysis,?endonucleolytic	1/44	70/17910	0.158454756	0.299001955	0.206208245	1	EXO1	BP
FALSE	B?cell?activation?involved?in?immune?response	1/44	71/17910	0.160530316	0.302400699	0.208552206	1	EXO1	BP
FALSE	host	1/46	69/18675	0.156740435	0.30512138	0.195788052	1	TOP2A	CC
FALSE	host?cell	1/46	69/18675	0.156740435	0.30512138	0.195788052	1	TOP2A	CC
FALSE	regulation?of?ATPase?activity	1/44	72/17910	0.162600873	0.305778434	0.210881679	1	NCAPH	BP
FALSE	protein?modification?by?small?protein?conjugation	4/44	873/17910	0.165462953	0.310630621	0.214228014	4	CDCA3/PLK1/UBE2C/CDC20	BP
FALSE	rough?endoplasmic?reticulum	1/46	74/18675	0.16711417	0.311639693	0.199970675	1	TMEM97	CC
FALSE	other?organism	1/46	75/18675	0.169173884	0.311639693	0.199970675	1	TOP2A	CC
FALSE	other?organism?cell	1/46	75/18675	0.169173884	0.311639693	0.199970675	1	TOP2A	CC
FALSE	other?organism?part	1/46	75/18675	0.169173884	0.311639693	0.199970675	1	TOP2A	CC
FALSE	protein?kinase?complex	1/46	77/18675	0.173278375	0.311639693	0.199970675	1	CDK1	CC
FALSE	transcriptional?repressor?complex	1/46	78/18675	0.175323175	0.311639693	0.199970675	1	DEPDC1	CC
FALSE	nuclear?chromatin	2/46	309/18675	0.17647154	0.311639693	0.199970675	2	RAD51AP1/CDCA5	CC
FALSE	cell-cell?adherens?junction	1/46	79/18675	0.177363028	0.311639693	0.199970675	1	CDCA3	CC
FALSE	cortical?cytoskeleton	1/46	81/18675	0.181427935	0.311639693	0.199970675	1	ANLN	CC
FALSE	transferase?complex	3/46	597/18675	0.181434068	0.311639693	0.199970675	3	UBE2C/CDK1/CDC20	CC
FALSE	RNA-dependent?DNA?biosynthetic?process	1/44	74/17910	0.166727025	0.312471398	0.215497516	1	AURKB	BP
FALSE	animal?organ?regeneration	1/44	75/17910	0.168782644	0.31525165	0.217414931	1	CDK1	BP
FALSE	response?to?axon?injury	1/44	75/17910	0.168782644	0.31525165	0.217414931	1	CDK1	BP
FALSE	activation?of?protein?kinase?activity	2/44	303/17910	0.170467	0.317858941	0.219213063	2	CDK1/KIF14	BP
FALSE	protein?tyrosine?phosphatase?activity	1/42	92/16967	0.204379504	0.317923674	0.210790132	1	CDKN3	MF
FALSE	retrograde?vesicle-mediated?transport,?Golgi?to?ER	1/44	76/17910	0.170833306	0.318003891	0.219313028	1	KIF2C	BP
FALSE	nucleobase-containing?compound?biosynthetic?process	13/44	4029/17910	0.17221008	0.320026152	0.220707691	13	TK1/PCLAF/PLK1/FOXM1/CDK1/CDT1/TOP2A/CDC45/CDC6/DLGAP5/AURKB/CDCA7/DEPDC1	BP
FALSE	regulation?of?glial?cell?differentiation	1/44	77/17910	0.172879024	0.320728425	0.221192018	1	CDK1	BP
FALSE	ribonuclease?activity	1/42	94/16967	0.208335115	0.320836077	0.212721117	1	EXO1	MF
FALSE	regulation?of?cellular?component?biogenesis	4/44	891/17910	0.174115105	0.322343863	0.222306112	4	ANLN/PLK1/CDT1/KIF14	BP
FALSE	cellular?protein?localization	6/44	1543/17910	0.174555124	0.322343863	0.222306112	6	PLK1/CDK1/CDT1/AURKB/NDC80/CDCA5	BP
FALSE	cardiac?muscle?cell?development	1/44	78/17910	0.174919809	0.322343863	0.222306112	1	CDK1	BP
FALSE	organelle?disassembly	1/44	78/17910	0.174919809	0.322343863	0.222306112	1	CDK1	BP
FALSE	negative?regulation?of?apoptotic?process	4/44	894/17910	0.175572934	0.322408653	0.222350796	4	PLK1/CDK1/KIF14/AURKB	BP
FALSE	positive?regulation?of?protein?metabolic?process	6/44	1548/17910	0.176389871	0.322408653	0.222350796	6	PLK1/UBE2C/CDK1/CDC6/KIF14/CDC20	BP
FALSE	telomere?maintenance?via?telomere?lengthening	1/44	79/17910	0.176955674	0.322408653	0.222350796	1	AURKB	BP
FALSE	hippocampus?development	1/44	79/17910	0.176955674	0.322408653	0.222350796	1	KIF14	BP
FALSE	regulation?of?telomere?maintenance	1/44	79/17910	0.176955674	0.322408653	0.222350796	1	AURKB	BP
FALSE	regulation?of?cardiac?muscle?tissue?growth	1/44	79/17910	0.176955674	0.322408653	0.222350796	1	CDK1	BP
FALSE	cellular?macromolecule?localization	6/44	1550/17910	0.177126116	0.322408653	0.222350796	6	PLK1/CDK1/CDT1/AURKB/NDC80/CDCA5	BP
FALSE	positive?regulation?of?metabolic?process	11/44	3313/17910	0.177295503	0.322408653	0.222350796	11	PLK1/UBE2C/FOXM1/CDK1/CDT1/TOP2A/CDC6/KIF14/DLGAP5/AURKB/CDC20	BP
FALSE	negative?regulation?of?cellular?protein?catabolic?process	1/44	80/17910	0.178986628	0.324879024	0.224054499	1	PBK	BP
FALSE	protein?dephosphorylation	2/44	313/17910	0.1792436	0.324879024	0.224054499	2	DLGAP5/CDKN3	BP
FALSE	regulation?of?small?GTPase?mediated?signal?transduction	2/44	316/17910	0.181890901	0.328507016	0.226556563	2	FOXM1/KIF14	BP
FALSE	positive?regulation?of?protein?phosphorylation	4/44	907/17910	0.181940715	0.328507016	0.226556563	4	PLK1/CDK1/CDC6/KIF14	BP
FALSE	striated?muscle?cell?proliferation	1/44	82/17910	0.183033855	0.328507016	0.226556563	1	CDK1	BP
FALSE	positive?regulation?of?cell?cycle?arrest	1/44	82/17910	0.183033855	0.328507016	0.226556563	1	CDK1	BP
FALSE	positive?regulation?of?ubiquitin-dependent?protein?catabolic?process	1/44	82/17910	0.183033855	0.328507016	0.226556563	1	PLK1	BP
FALSE	regulation?of?leukocyte?apoptotic?process	1/44	82/17910	0.183033855	0.328507016	0.226556563	1	AURKB	BP
FALSE	negative?regulation?of?programmed?cell?death	4/44	916/17910	0.186396107	0.332739789	0.229475717	4	PLK1/CDK1/KIF14/AURKB	BP
FALSE	heterocycle?biosynthetic?process	13/44	4089/17910	0.186607172	0.332739789	0.229475717	13	TK1/PCLAF/PLK1/FOXM1/CDK1/CDT1/TOP2A/CDC45/CDC6/DLGAP5/AURKB/CDCA7/DEPDC1	BP
FALSE	regulation?of?DNA?recombination	1/44	84/17910	0.187061582	0.332739789	0.229475717	1	RAD51AP1	BP
FALSE	cardiac?cell?development	1/44	84/17910	0.187061582	0.332739789	0.229475717	1	CDK1	BP
FALSE	regulation?of?heart?growth	1/44	84/17910	0.187061582	0.332739789	0.229475717	1	CDK1	BP
FALSE	positive?regulation?of?protein?serine/threonine?kinase?activity	2/44	322/17910	0.187203874	0.332739789	0.229475717	2	CDK1/CDC6	BP
FALSE	organic?substance?catabolic?process	7/44	1925/17910	0.188834516	0.33283245	0.229539621	7	PLK1/UBE2C/CDK1/KIF14/AURKB/CDC20/PBK	BP
FALSE	Ras?protein?signal?transduction	2/44	324/17910	0.188980063	0.33283245	0.229539621	2	FOXM1/KIF14	BP
FALSE	viral?life?cycle	2/44	324/17910	0.188980063	0.33283245	0.229539621	2	CDK1/TOP2A	BP
FALSE	aromatic?compound?biosynthetic?process	13/44	4099/17910	0.189066732	0.33283245	0.229539621	13	TK1/PCLAF/PLK1/FOXM1/CDK1/CDT1/TOP2A/CDC45/CDC6/DLGAP5/AURKB/CDCA7/DEPDC1	BP
FALSE	positive?regulation?of?striated?muscle?tissue?development	1/44	85/17910	0.189068161	0.33283245	0.229539621	1	CDK1	BP
FALSE	positive?regulation?of?muscle?organ?development	1/44	85/17910	0.189068161	0.33283245	0.229539621	1	CDK1	BP
FALSE	substrate?adhesion-dependent?cell?spreading	1/44	86/17910	0.191069901	0.333691015	0.230131734	1	KIF14	BP
FALSE	mitotic?DNA?damage?checkpoint	1/44	86/17910	0.191069901	0.333691015	0.230131734	1	CDK1	BP
FALSE	regulation?of?fibroblast?proliferation	1/44	86/17910	0.191069901	0.333691015	0.230131734	1	CDC6	BP
FALSE	positive?regulation?of?muscle?tissue?development	1/44	86/17910	0.191069901	0.333691015	0.230131734	1	CDK1	BP
FALSE	regulation?of?neural?precursor?cell?proliferation	1/44	86/17910	0.191069901	0.333691015	0.230131734	1	SHCBP1	BP
FALSE	fibroblast?proliferation	1/44	87/17910	0.193066811	0.336644977	0.232168949	1	CDC6	BP
FALSE	meiosis?I	1/44	88/17910	0.195058903	0.339581218	0.234193943	1	PLK1	BP
FALSE	mitochondrial?ATP?synthesis?coupled?electron?transport	1/44	89/17910	0.197046189	0.341960472	0.235834808	1	CDK1	BP
FALSE	protein?homotetramerization	1/44	89/17910	0.197046189	0.341960472	0.235834808	1	TK1	BP
FALSE	motor?activity	1/42	103/16967	0.225899068	0.343510003	0.227754411	1	KIF14	MF
FALSE	hydrolase?activity,?acting?on?glycosyl?bonds	1/42	104/16967	0.227826976	0.343510003	0.227754411	1	NEIL3	MF
FALSE	endonuclease?activity	1/42	105/16967	0.229750197	0.343510003	0.227754411	1	EXO1	MF
FALSE	cilium?assembly	2/44	335/17910	0.19879185	0.34377681	0.237087455	2	PLK1/CDK1	BP
FALSE	ATP?synthesis?coupled?electron?transport	1/44	90/17910	0.199028679	0.34377681	0.237087455	1	CDK1	BP
FALSE	mitotic?DNA?integrity?checkpoint	1/44	90/17910	0.199028679	0.34377681	0.237087455	1	CDK1	BP
FALSE	cholesterol?homeostasis	1/44	91/17910	0.201006386	0.346107872	0.238695084	1	TMEM97	BP
FALSE	meiosis?I?cell?cycle?process	1/44	91/17910	0.201006386	0.346107872	0.238695084	1	PLK1	BP
FALSE	growth	4/44	948/17910	0.202531594	0.347874357	0.23991335	4	CDK1/TMEM97/KIF14/CDKN2C	BP
FALSE	sterol?homeostasis	1/44	92/17910	0.202979321	0.347874357	0.23991335	1	TMEM97	BP
FALSE	positive?regulation?of?response?to?DNA?damage?stimulus	1/44	92/17910	0.202979321	0.347874357	0.23991335	1	FOXM1	BP
FALSE	heat?shock?protein?binding	1/42	108/16967	0.235491845	0.348181425	0.230851663	1	CDK1	MF
FALSE	protein?N-terminus?binding	1/42	109/16967	0.237396426	0.348181425	0.230851663	1	ZWINT	MF
FALSE	hydrolase?activity	7/42	2052/16967	0.240024325	0.348714586	0.231205159	7	NEIL3/TOP2A/KIF14/DLGAP5/REXO5/EXO1/CDKN3	MF
FALSE	protein?depolymerization	1/44	93/17910	0.204947494	0.350158354	0.24148852	1	KIF2C	BP
FALSE	positive?regulation?of?proteasomal?protein?catabolic?process	1/44	93/17910	0.204947494	0.350158354	0.24148852	1	PLK1	BP
FALSE	positive?regulation?of?phosphorylation	4/44	955/17910	0.206119285	0.3513341	0.242299379	4	PLK1/CDK1/CDC6/KIF14	BP
FALSE	Golgi?organization	1/44	94/17910	0.206910917	0.3513341	0.242299379	1	CDK1	BP
FALSE	organelle?fusion	1/44	94/17910	0.206910917	0.3513341	0.242299379	1	CDK1	BP
FALSE	oligodendrocyte?differentiation	1/44	94/17910	0.206910917	0.3513341	0.242299379	1	CDKN2C	BP
FALSE	cilium?organization	2/44	346/17910	0.208668327	0.352487444	0.243094789	2	PLK1/CDK1	BP
FALSE	regulation?of?viral?genome?replication	1/44	95/17910	0.208869601	0.352487444	0.243094789	1	TOP2A	BP
FALSE	pyrimidine-containing?compound?metabolic?process	1/44	95/17910	0.208869601	0.352487444	0.243094789	1	TK1	BP
FALSE	positive?regulation?of?plasma?membrane?bounded?cell?projection?assembly	1/44	95/17910	0.208869601	0.352487444	0.243094789	1	ANLN	BP
FALSE	nucleoside?monophosphate?metabolic?process	2/44	349/17910	0.211371793	0.356164704	0.24563083	2	TK1/CDK1	BP
FALSE	antigen?processing?and?presentation?of?exogenous?peptide?antigen?via?MHC?class?II	1/44	97/17910	0.212772798	0.357544309	0.246582282	1	KIF2C	BP
FALSE	transcription,?DNA-templated	11/44	3444/17910	0.212839443	0.357544309	0.246582282	11	PLK1/FOXM1/CDK1/CDT1/TOP2A/CDC45/CDC6/DLGAP5/AURKB/CDCA7/DEPDC1	BP
FALSE	immunoglobulin?production	1/44	98/17910	0.214717333	0.359602585	0.248001783	1	EXO1	BP
FALSE	cerebellum?development	1/44	98/17910	0.214717333	0.359602585	0.248001783	1	KIF14	BP
FALSE	regulation?of?protein?catabolic?process	2/44	354/17910	0.215886039	0.361011253	0.248973278	2	PLK1/PBK	BP
FALSE	cellular?response?to?hydrogen?peroxide	1/44	99/17910	0.216657173	0.361751826	0.249484018	1	CDK1	BP
FALSE	antigen?processing?and?presentation?of?peptide?antigen?via?MHC?class?II	1/44	100/17910	0.218592331	0.364159006	0.251144142	1	KIF2C	BP
FALSE	gamete?generation	3/44	658/17910	0.218868133	0.364159006	0.251144142	3	NCAPH/PLK1/TOP2A	BP
FALSE	multi-organism?reproductive?process	4/44	980/17910	0.219090219	0.364159006	0.251144142	4	NCAPH/PLK1/CDK1/TOP2A	BP
FALSE	antigen?processing?and?presentation?of?peptide?or?polysaccharide?antigen?via?MHC?class?II	1/44	101/17910	0.220522816	0.364342043	0.251270375	1	KIF2C	BP
FALSE	negative?regulation?of?phosphatase?activity	1/44	101/17910	0.220522816	0.364342043	0.251270375	1	PKMYT1	BP
FALSE	peptidyl-tyrosine?dephosphorylation	1/44	101/17910	0.220522816	0.364342043	0.251270375	1	CDKN3	BP
FALSE	regulation?of?cardiac?muscle?tissue?development	1/44	101/17910	0.220522816	0.364342043	0.251270375	1	CDK1	BP
FALSE	macromolecule?localization	9/44	2735/17910	0.220869719	0.364368908	0.251288902	9	PLK1/CDK1/CDT1/CEP55/KIF14/AURKB/KIF20A/NDC80/CDCA5	BP
FALSE	nucleotide-excision?repair	1/44	102/17910	0.222448639	0.366425113	0.252706974	1	NEIL3	BP
FALSE	regulation?of?nucleobase-containing?compound?metabolic?process	12/44	3853/17910	0.222842141	0.366525432	0.25277616	12	PLK1/FOXM1/CDK1/CDT1/TOP2A/CDC45/CDC6/DLGAP5/RAD51AP1/AURKB/CDCA7/DEPDC1	BP
FALSE	negative?regulation?of?protein?binding	1/44	103/17910	0.224369813	0.367393067	0.253374529	1	AURKB	BP
FALSE	positive?regulation?of?viral?process	1/44	103/17910	0.224369813	0.367393067	0.253374529	1	TOP2A	BP
FALSE	leukocyte?apoptotic?process	1/44	103/17910	0.224369813	0.367393067	0.253374529	1	AURKB	BP
FALSE	organic?cyclic?compound?biosynthetic?process	13/44	4239/17910	0.225224418	0.368245264	0.253962251	13	TK1/PCLAF/PLK1/FOXM1/CDK1/CDT1/TOP2A/CDC45/CDC6/DLGAP5/AURKB/CDCA7/DEPDC1	BP
FALSE	endomembrane?system?organization	2/44	365/17910	0.225850629	0.368722063	0.254291078	2	PLK1/CDK1	BP
FALSE	humoral?immune?response?mediated?by?circulating?immunoglobulin	1/44	104/17910	0.226286347	0.368886915	0.254404769	1	EXO1	BP
FALSE	nucleic?acid-templated?transcription	11/44	3500/17910	0.228980533	0.372358748	0.256799137	11	PLK1/FOXM1/CDK1/CDT1/TOP2A/CDC45/CDC6/DLGAP5/AURKB/CDCA7/DEPDC1	BP
FALSE	limbic?system?development	1/44	106/17910	0.230105542	0.372358748	0.256799137	1	KIF14	BP
FALSE	respiratory?electron?transport?chain	1/44	106/17910	0.230105542	0.372358748	0.256799137	1	CDK1	BP
FALSE	cardiac?muscle?tissue?growth	1/44	106/17910	0.230105542	0.372358748	0.256799137	1	CDK1	BP
FALSE	regulation?of?DNA?biosynthetic?process	1/44	106/17910	0.230105542	0.372358748	0.256799137	1	AURKB	BP
FALSE	negative?regulation?of?cell?death	4/44	1003/17910	0.231226452	0.373245348	0.257410585	4	PLK1/CDK1/KIF14/AURKB	BP
FALSE	negative?regulation?of?nucleobase-containing?compound?metabolic?process	5/44	1342/17910	0.231482186	0.373245348	0.257410585	5	PLK1/FOXM1/CDC6/AURKB/DEPDC1	BP
FALSE	negative?regulation?of?cellular?macromolecule?biosynthetic?process	5/44	1343/17910	0.23194106	0.373245348	0.257410585	5	PLK1/FOXM1/CDC6/AURKB/DEPDC1	BP
FALSE	metencephalon?development	1/44	107/17910	0.232008225	0.373245348	0.257410585	1	KIF14	BP
FALSE	RNA?biosynthetic?process	11/44	3516/17910	0.233689657	0.375203428	0.258760985	11	PLK1/FOXM1/CDK1/CDT1/TOP2A/CDC45/CDC6/DLGAP5/AURKB/CDCA7/DEPDC1	BP
FALSE	double-strand?break?repair?via?homologous?recombination	1/44	108/17910	0.233906311	0.375203428	0.258760985	1	RAD51AP1	BP
FALSE	positive?regulation?of?macromolecule?biosynthetic?process	6/44	1698/17910	0.235013877	0.375507795	0.258970893	6	FOXM1/CDK1/CDT1/TOP2A/DLGAP5/AURKB	BP
FALSE	cellular?catabolic?process	7/44	2054/17910	0.235367032	0.375507795	0.258970893	7	PLK1/UBE2C/CDK1/KIF14/AURKB/CDC20/PBK	BP
FALSE	recombinational?repair	1/44	109/17910	0.235799813	0.375507795	0.258970893	1	RAD51AP1	BP
FALSE	fibroblast?growth?factor?receptor?signaling?pathway	1/44	109/17910	0.235799813	0.375507795	0.258970893	1	SHCBP1	BP
FALSE	positive?regulation?of?proteolysis?involved?in?cellular?protein?catabolic?process	1/44	109/17910	0.235799813	0.375507795	0.258970893	1	PLK1	BP
FALSE	isomerase?activity	1/42	122/16967	0.261738443	0.376707666	0.249765165	1	TOP2A	MF
FALSE	regulation?of?ATP?metabolic?process	1/44	110/17910	0.237688741	0.377969687	0.26066875	1	CDK1	BP
FALSE	regulation?of?MAPK?cascade	3/44	689/17910	0.239088249	0.379324085	0.261602817	3	FOXM1/CDK1/PBK	BP
FALSE	negative?regulation?of?dephosphorylation	1/44	111/17910	0.239573106	0.379324085	0.261602817	1	PKMYT1	BP
FALSE	regulation?of?organ?growth	1/44	111/17910	0.239573106	0.379324085	0.261602817	1	CDK1	BP
FALSE	cerebral?cortex?development	1/44	112/17910	0.241452919	0.380145167	0.262169081	1	KIF14	BP
FALSE	heart?growth	1/44	112/17910	0.241452919	0.380145167	0.262169081	1	CDK1	BP
FALSE	negative?regulation?of?cellular?protein?localization	1/44	112/17910	0.241452919	0.380145167	0.262169081	1	CDT1	BP
FALSE	negative?regulation?of?cellular?metabolic?process	8/44	2432/17910	0.241471522	0.380145167	0.262169081	8	PLK1/FOXM1/CDC6/PKMYT1/AURKB/CDKN2C/PBK/DEPDC1	BP
FALSE	positive?regulation?of?nucleobase-containing?compound?metabolic?process	6/44	1715/17910	0.242047953	0.38050905	0.262420035	6	FOXM1/CDK1/CDT1/TOP2A/DLGAP5/AURKB	BP
FALSE	positive?regulation?of?phosphorus?metabolic?process	4/44	1025/17910	0.243000217	0.38089157	0.262683841	4	PLK1/CDK1/CDC6/KIF14	BP
FALSE	positive?regulation?of?phosphate?metabolic?process	4/44	1025/17910	0.243000217	0.38089157	0.262683841	4	PLK1/CDK1/CDC6/KIF14	BP
FALSE	regulation?of?protein?localization?to?cell?periphery	1/44	113/17910	0.24332819	0.38089157	0.262683841	1	PLK1	BP
FALSE	nucleoside?metabolic?process	1/44	114/17910	0.24519893	0.38327549	0.264327924	1	TK1	BP
FALSE	regulation?of?phosphatidylinositol?3-kinase?signaling	1/44	117/17910	0.250784071	0.39145049	0.269965855	1	CEP55	BP
FALSE	regulation?of?cellular?response?to?stress	3/44	713/17910	0.254974116	0.39742783	0.274088159	3	FOXM1/RAD51AP1/PBK	BP
FALSE	negative?regulation?of?cellular?protein?metabolic?process	4/44	1049/17910	0.256010098	0.398412351	0.274767139	4	PLK1/FOXM1/CDKN2C/PBK	BP
FALSE	viral?genome?replication	1/44	120/17910	0.256328818	0.398412351	0.274767139	1	TOP2A	BP
FALSE	viral?entry?into?host?cell	1/44	121/17910	0.258168139	0.400142461	0.275960318	1	CDK1	BP
FALSE	cardiac?muscle?cell?differentiation	1/44	121/17910	0.258168139	0.400142461	0.275960318	1	CDK1	BP
FALSE	myelination	1/44	122/17910	0.260003015	0.402420397	0.277531308	1	KIF14	BP
FALSE	negative?regulation?of?protein?catabolic?process	1/44	124/17910	0.26365947	0.407507343	0.281039547	1	PBK	BP
FALSE	protein?kinase?regulator?activity	1/42	136/16967	0.287104693	0.409390025	0.271434261	1	CDKN2C	MF
FALSE	regulation?of?protein?complex?assembly	2/44	409/17910	0.266003393	0.410554257	0.283140867	2	CDT1/KIF14	BP
FALSE	ensheathment?of?neurons	1/44	126/17910	0.267298266	0.411400404	0.283724417	1	KIF14	BP
FALSE	axon?ensheathment	1/44	126/17910	0.267298266	0.411400404	0.283724417	1	KIF14	BP
FALSE	DNA?packaging?complex	1/46	113/18675	0.243856027	0.411681136	0.264164535	1	NCAPH	CC
FALSE	nucleolus	5/46	1369/18675	0.245877087	0.411681136	0.264164535	5	TOP2A/PKMYT1/REXO5/SPC24/CDCA8	CC
FALSE	nucleoplasm?part	4/46	1033/18675	0.248930266	0.411681136	0.264164535	4	CDT1/EXO1/ZWINT/RMI2	CC
FALSE	perinuclear?region?of?cytoplasm	3/46	705/18675	0.250956309	0.411681136	0.264164535	3	PCLAF/CDC20/CDKN3	CC
FALSE	negative?regulation?of?protein?complex?assembly	1/44	127/17910	0.269111069	0.412759062	0.284661422	1	KIF14	BP
FALSE	response?to?ethanol	1/44	127/17910	0.269111069	0.412759062	0.284661422	1	CDK1	BP
FALSE	anatomical?structure?homeostasis	2/44	413/17910	0.269665181	0.412759062	0.284661422	2	AURKB/EXO1	BP
FALSE	negative?regulation?of?transcription?by?RNA?polymerase?II	3/44	735/17910	0.269679242	0.412759062	0.284661422	3	PLK1/FOXM1/AURKB	BP
FALSE	regulation?of?gliogenesis	1/44	128/17910	0.270919487	0.412936757	0.28478397	1	CDK1	BP
FALSE	regulation?of?embryonic?development	1/44	128/17910	0.270919487	0.412936757	0.28478397	1	CDK1	BP
FALSE	regulation?of?purine?nucleotide?metabolic?process	1/44	128/17910	0.270919487	0.412936757	0.28478397	1	CDK1	BP
FALSE	positive?regulation?of?cellular?protein?catabolic?process	1/44	129/17910	0.272723533	0.414718393	0.286012685	1	PLK1	BP
FALSE	regulation?of?transcription,?DNA-templated	10/44	3266/17910	0.272841048	0.414718393	0.286012685	10	PLK1/FOXM1/CDT1/TOP2A/CDC45/CDC6/DLGAP5/AURKB/CDCA7/DEPDC1	BP
FALSE	negative?regulation?of?macromolecule?biosynthetic?process	5/44	1432/17910	0.273824281	0.41563961	0.286648007	5	PLK1/FOXM1/CDC6/AURKB/DEPDC1	BP
FALSE	negative?regulation?of?transcription,?DNA-templated	4/44	1083/17910	0.274698954	0.416393738	0.287168095	4	PLK1/FOXM1/AURKB/DEPDC1	BP
FALSE	histone?modification	2/44	420/17910	0.27607384	0.417699642	0.288068718	2	CDK1/AURKB	BP
FALSE	oxidative?phosphorylation	1/44	131/17910	0.276318547	0.417699642	0.288068718	1	CDK1	BP
FALSE	regulation?of?nucleotide?metabolic?process	1/44	132/17910	0.278109535	0.418112835	0.288353679	1	CDK1	BP
FALSE	lipid?homeostasis	1/44	132/17910	0.278109535	0.418112835	0.288353679	1	TMEM97	BP
FALSE	RNA?phosphodiester?bond?hydrolysis	1/44	132/17910	0.278109535	0.418112835	0.288353679	1	EXO1	BP
FALSE	glycosyl?compound?metabolic?process	1/44	132/17910	0.278109535	0.418112835	0.288353679	1	TK1	BP
FALSE	nuclear?chromosome,?telomeric?region	1/46	121/18675	0.258720317	0.419701848	0.269311207	1	CDK1	CC
FALSE	negative?regulation?of?cell?proliferation	3/44	751/17910	0.280443739	0.420091168	0.289718047	3	CDC6/CDKN2C/CDKN3	BP
FALSE	entry?into?host?cell	1/44	134/17910	0.281678527	0.420091168	0.289718047	1	CDK1	BP
FALSE	entry?into?host	1/44	134/17910	0.281678527	0.420091168	0.289718047	1	CDK1	BP
FALSE	entry?into?cell?of?other?organism?involved?in?symbiotic?interaction	1/44	134/17910	0.281678527	0.420091168	0.289718047	1	CDK1	BP
FALSE	entry?into?other?organism?involved?in?symbiotic?interaction	1/44	134/17910	0.281678527	0.420091168	0.289718047	1	CDK1	BP
FALSE	negative?regulation?of?molecular?function	4/44	1096/17910	0.281914368	0.420091168	0.289718047	4	PLK1/PKMYT1/AURKB/CDKN2C	BP
FALSE	positive?regulation?of?cellular?biosynthetic?process	6/44	1809/17910	0.282093888	0.420091168	0.289718047	6	FOXM1/CDK1/CDT1/TOP2A/DLGAP5/AURKB	BP
FALSE	regulation?of?reproductive?process	1/44	135/17910	0.28345655	0.421519207	0.290702901	1	CDC20	BP
FALSE	negative?regulation?of?catalytic?activity	3/44	756/17910	0.283817832	0.421519207	0.290702901	3	PLK1/PKMYT1/CDKN2C	BP
FALSE	covalent?chromatin?modification	2/44	433/17910	0.287971847	0.427113023	0.294560705	2	CDK1/AURKB	BP
FALSE	phosphatidylinositol?3-kinase?signaling	1/44	138/17910	0.288764854	0.427139421	0.294578911	1	CEP55	BP
FALSE	cellular?response?to?fibroblast?growth?factor?stimulus	1/44	138/17910	0.288764854	0.427139421	0.294578911	1	SHCBP1	BP
FALSE	regulation?of?dendrite?development	1/44	139/17910	0.290525733	0.42916804	0.295977959	1	CDC20	BP
FALSE	single?fertilization	1/44	140/17910	0.292282352	0.431184942	0.297368925	1	CDK1	BP
FALSE	negative?regulation?of?protein?metabolic?process	4/44	1116/17910	0.293079881	0.431783462	0.297781698	4	PLK1/FOXM1/CDKN2C/PBK	BP
FALSE	negative?regulation?of?DNA?metabolic?process	1/44	141/17910	0.294034719	0.43261183	0.298352986	1	CDC6	BP
FALSE	cellular?protein?metabolic?process	14/44	4871/17910	0.295192078	0.43373556	0.299127973	14	CDCA3/PLK1/UBE2C/FOXM1/CDK1/CDC6/PKMYT1/KIF14/DLGAP5/AURKB/CDKN2C/CDC20/CDKN3/PBK	BP
FALSE	positive?regulation?of?biosynthetic?process	6/44	1842/17910	0.296549755	0.435080992	0.300055857	6	FOXM1/CDK1/CDT1/TOP2A/DLGAP5/AURKB	BP
FALSE	regulation?of?nucleic?acid-templated?transcription	10/44	3338/17910	0.296897374	0.435080992	0.300055857	10	PLK1/FOXM1/CDT1/TOP2A/CDC45/CDC6/DLGAP5/AURKB/CDCA7/DEPDC1	BP
FALSE	positive?regulation?of?small?molecule?metabolic?process	1/44	143/17910	0.297526743	0.435424264	0.300292596	1	CDK1	BP
FALSE	cell?cortex?part	1/46	128/18675	0.271491799	0.435580249	0.279499944	1	ANLN	CC
FALSE	regulation?of?cellular?macromolecule?biosynthetic?process	11/44	3725/17910	0.298726939	0.435656003	0.300452416	11	PLK1/FOXM1/CDK1/CDT1/TOP2A/CDC45/CDC6/DLGAP5/AURKB/CDCA7/DEPDC1	BP
FALSE	response?to?ionizing?radiation	1/44	144/17910	0.299266419	0.435656003	0.300452416	1	RAD51AP1	BP
FALSE	response?to?hydrogen?peroxide	1/44	144/17910	0.299266419	0.435656003	0.300452416	1	CDK1	BP
FALSE	regulation?of?generation?of?precursor?metabolites?and?energy	1/44	144/17910	0.299266419	0.435656003	0.300452416	1	CDK1	BP
FALSE	regulation?of?RNA?biosynthetic?process	10/44	3348/17910	0.300291453	0.436452733	0.301001885	10	PLK1/FOXM1/CDT1/TOP2A/CDC45/CDC6/DLGAP5/AURKB/CDCA7/DEPDC1	BP
FALSE	striated?muscle?cell?development	1/44	145/17910	0.301001885	0.436452733	0.301001885	1	CDK1	BP
FALSE	response?to?fibroblast?growth?factor	1/44	145/17910	0.301001885	0.436452733	0.301001885	1	SHCBP1	BP
FALSE	negative?regulation?of?neuron?apoptotic?process	1/44	146/17910	0.302733149	0.438386242	0.30233534	1	KIF14	BP
FALSE	activation?of?MAPK?activity	1/44	147/17910	0.304460223	0.439155976	0.302866191	1	CDK1	BP
FALSE	cellular?response?to?antibiotic	1/44	147/17910	0.304460223	0.439155976	0.302866191	1	CDK1	BP
FALSE	regulation?of?viral?life?cycle	1/44	147/17910	0.304460223	0.439155976	0.302866191	1	TOP2A	BP
FALSE	negative?regulation?of?nucleic?acid-templated?transcription	4/44	1137/17910	0.304877547	0.439183081	0.302884884	4	PLK1/FOXM1/AURKB/DEPDC1	BP
FALSE	negative?regulation?of?RNA?biosynthetic?process	4/44	1139/17910	0.306004629	0.440231203	0.303607726	4	PLK1/FOXM1/AURKB/DEPDC1	BP
FALSE	negative?regulation?of?cellular?biosynthetic?process	5/44	1499/17910	0.306464507	0.440317975	0.303667569	5	PLK1/FOXM1/CDC6/AURKB/DEPDC1	BP
FALSE	regulation?of?striated?muscle?tissue?development	1/44	149/17910	0.307901838	0.441807065	0.304694528	1	CDK1	BP
FALSE	hindbrain?development	1/44	150/17910	0.309616399	0.443689561	0.3059928	1	KIF14	BP
FALSE	regulation?of?apoptotic?process	5/44	1512/17910	0.312881234	0.447422116	0.308566977	5	PLK1/CDK1/TOP2A/KIF14/AURKB	BP
FALSE	regulation?of?muscle?tissue?development	1/44	152/17910	0.313033078	0.447422116	0.308566977	1	CDK1	BP
FALSE	multicellular?organismal?reproductive?process	3/44	801/17910	0.314343647	0.448691082	0.309442125	3	NCAPH/PLK1/TOP2A	BP
FALSE	regulation?of?muscle?organ?development	1/44	153/17910	0.314735214	0.448691082	0.309442125	1	CDK1	BP
FALSE	kinase?regulator?activity	1/42	154/16967	0.318471163	0.449950083	0.298326439	1	CDKN2C	MF
FALSE	cardiocyte?differentiation	1/44	154/17910	0.316433229	0.450528965	0.310709631	1	CDK1	BP
FALSE	small?GTPase?mediated?signal?transduction	2/44	465/17910	0.317175651	0.451003312	0.311036767	2	FOXM1/KIF14	BP
FALSE	negative?regulation?of?biosynthetic?process	5/44	1522/17910	0.317832512	0.451354934	0.311279265	5	PLK1/FOXM1/CDC6/AURKB/DEPDC1	BP
FALSE	multicellular?organism?reproduction	3/44	811/17910	0.321153301	0.455266041	0.31397658	3	NCAPH/PLK1/TOP2A	BP
FALSE	negative?regulation?of?nitrogen?compound?metabolic?process	7/44	2271/17910	0.321412867	0.455266041	0.31397658	7	PLK1/FOXM1/CDC6/AURKB/CDKN2C/PBK/DEPDC1	BP
FALSE	regulation?of?cytoskeleton?organization	2/44	471/17910	0.32262906	0.456402085	0.314760059	2	SKA3/PLK1	BP
FALSE	lymphocyte?activation?involved?in?immune?response	1/44	158/17910	0.323184265	0.456601359	0.314897489	1	EXO1	BP
FALSE	muscle?cell?development	1/44	159/17910	0.324861816	0.458383767	0.316126736	1	CDK1	BP
FALSE	apoptotic?process	6/44	1907/17910	0.325492769	0.458686741	0.316335683	6	PLK1/CDK1/TOP2A/KIF14/AURKB/CDCA7	BP
FALSE	regulation?of?programmed?cell?death	5/44	1539/17910	0.326277531	0.458982022	0.316539325	5	PLK1/CDK1/TOP2A/KIF14/AURKB	BP
FALSE	phosphatidylinositol-mediated?signaling	1/44	160/17910	0.326535304	0.458982022	0.316539325	1	CEP55	BP
FALSE	viral?process	3/44	822/17910	0.328649228	0.461364903	0.318182692	3	CDK1/TOP2A/CENPU	BP
FALSE	negative?regulation?of?binding	1/44	162/17910	0.329870127	0.462489669	0.318958392	1	AURKB	BP
FALSE	inositol?lipid-mediated?signaling	1/44	163/17910	0.331531481	0.464228325	0.320157466	1	CEP55	BP
FALSE	cellular?response?to?reactive?oxygen?species	1/44	165/17910	0.334842123	0.468198933	0.322895816	1	CDK1	BP
FALSE	response?to?abiotic?stimulus	4/44	1191/17910	0.335474929	0.468198933	0.322895816	4	PCLAF/RAD51AP1/AURKB/PBK	BP
FALSE	pallium?development	1/44	166/17910	0.336491429	0.468198933	0.322895816	1	KIF14	BP
FALSE	protein?tetramerization	1/44	166/17910	0.336491429	0.468198933	0.322895816	1	TK1	BP
FALSE	regulation?of?plasma?membrane?bounded?cell?projection?assembly	1/44	166/17910	0.336491429	0.468198933	0.322895816	1	ANLN	BP
FALSE	negative?regulation?of?cell?growth	1/44	167/17910	0.338136739	0.469303132	0.323657332	1	CDKN2C	BP
FALSE	cell?maturation	1/44	167/17910	0.338136739	0.469303132	0.323657332	1	KIF14	BP
FALSE	regulation?of?cell?projection?assembly	1/44	168/17910	0.339778062	0.470987955	0.324819279	1	ANLN	BP
FALSE	regulation?of?synaptic?plasticity	1/44	169/17910	0.341415406	0.472563447	0.325905826	1	CDC20	BP
FALSE	catabolic?process	7/44	2320/17910	0.341772293	0.472563447	0.325905826	7	PLK1/UBE2C/CDK1/KIF14/AURKB/CDC20/PBK	BP
FALSE	fertilization	1/44	170/17910	0.343048782	0.473141124	0.326304223	1	CDK1	BP
FALSE	negative?regulation?of?inflammatory?response	1/44	170/17910	0.343048782	0.473141124	0.326304223	1	PBK	BP
FALSE	regulation?of?phosphatase?activity	1/44	171/17910	0.344678199	0.474201467	0.327035495	1	PKMYT1	BP
