# Supplementary material for: Identification of critical genes and molecular pathways in COVID-19 myocarditis and constructing gene regulatory networks by bioinformatic analysis
Source: PLoS One. 2022 Jun 24;17(6):e0269386. doi: 10.1371/journal.pone.0269386 (PMC9231758; doi:10.1371/journal.pone.0269386)
Supplement: S4 Text — (TXT) [file pone.0269386.s004.txt]

kegg pathways	pvalue	qvalue	geneID
cell cycle	1.13E-09	5.93E-09	PLK1/CDK1/CDC45/CDC6/PKMYT1/CDKN2C/CDC20
oocyte meiosis	6.00E-05	1.58E-04	PLK1/CDK1/PKMYT1/CDC20
progesterone mediated oocyte maturation	6.17E-04	1.08E-03	PLK1/CDK1/PKMYT1
ubiquitin mediated proteolysis	3.11E-02	4.09E-02	UBE2C/CDC20
mismatch repair	4.72E-02	4.97E-02	EXO1
