# Supplementary material for: Identification of critical genes and molecular pathways in COVID-19 myocarditis and constructing gene regulatory networks by bioinformatic analysis
Source: PLoS One. 2022 Jun 24;17(6):e0269386. doi: 10.1371/journal.pone.0269386 (PMC9231758; doi:10.1371/journal.pone.0269386)
Supplement: S5 Text — (TXT) [file pone.0269386.s005.txt]

Term	Overlap	P-value	Adjusted P-value	Old P-value	Old Adjusted P-value	Odds Ratio	Combined Score	Genes
etoposide MCF7 DOWN	4/48	4.36E-10	7.98E-08	0	0	906.8181818	19544.3738	CDC20;UBE2C;KIF2C;KIF20A
methotrexate MCF7 DOWN	4/52	6.07E-10	7.98E-08	0	0	831.0833333	17637.87104	CDC20;UBE2C;KIF2C;KIF20A
LUCANTHONE CTD 00006227	5/213	7.78E-10	7.98E-08	0	0	475.625	9976.194707	CDC20;CDK1;PBK;KIF2C;KIF20A
troglitazone CTD 00002415	6/651	1.16E-09	8.95E-08	0	0	116094	2388335.205	CDC20;UBE2C;CDK1;PBK;KIF2C;KIF20A
ciclopirox MCF7 DOWN	4/67	1.72E-09	9.36E-08	0	0	632.7301587	12770.53449	CDC20;UBE2C;KIF2C;KIF20A
5109870 MCF7 DOWN	4/68	1.82E-09	9.36E-08	0	0	622.8125	12532.65563	CDC20;UBE2C;KIF2C;KIF20A
thalidomide CTD 00006858	4/141	3.51E-08	1.55E-06	0	0	289.8832117	4975.730017	CDC20;UBE2C;CDK1;KIF2C
genistein CTD 00007324	6/1231	5.37E-08	1.79E-06	0	0	112614	1885047.942	CDC20;UBE2C;CDK1;PBK;KIF2C;KIF20A
dmnq CTD 00002569	4/157	5.41E-08	1.79E-06	0	0	259.3594771	4339.48167	CDC20;UBE2C;PBK;KIF2C
testosterone CTD 00006844	6/1247	5.81E-08	1.79E-06	0	0	112518	1874704.99	CDC20;UBE2C;CDK1;PBK;KIF2C;KIF20A
bicalutamide CTD 00002279	4/170	7.46E-08	2.09E-06	0	0	238.8915663	3920.544872	CDC20;CDK1;PBK;KIF20A
trifluridine MCF7 DOWN	3/33	8.16E-08	2.09E-06	0	0	665.4666667	10861.6499	CDC20;UBE2C;KIF20A
monobenzone PC3 DOWN	4/204	1.55E-07	3.68E-06	0	0	197.94	3103.478354	CDC20;UBE2C;KIF2C;KIF20A
0173570-0000 PC3 DOWN	3/43	1.84E-07	4.05E-06	0	0	498.85	7735.545838	CDC20;KIF2C;KIF20A
Phytoestrogens CTD 00007437	3/48	2.58E-07	5.30E-06	0	0	443.3111111	6724.926477	CDK1;PBK;KIF2C
caffeic acid CTD 00001850	3/62	5.64E-07	1.08E-05	0	0	337.8813559	4861.765262	CDC20;UBE2C;KIF2C
calcitriol CTD 00005558	6/1958	8.74E-07	1.58E-05	0	0	108252	1510100.587	CDC20;UBE2C;CDK1;PBK;KIF2C;KIF20A
5-azacytidine CTD 00005455	4/352	1.38E-06	2.27E-05	0	0	112.908046	1523.840692	CDC20;UBE2C;CDK1;KIF2C
67526-95-8 CTD 00007263	5/953	1.40E-06	2.27E-05	0	0	100.4535865	1353.914682	CDC20;UBE2C;CDK1;KIF2C;KIF20A
resveratrol MCF7 DOWN	3/104	2.70E-06	4.16E-05	0	0	196.960396	2525.416306	CDC20;UBE2C;KIF20A
Phorbol 12-myristate 13-acetate CTD 00006852	4/483	4.85E-06	7.11E-05	0	0	81.4822547	997.0773754	CDC20;PBK;KIF2C;KIF20A
Bisphenol A CTD 00000312	5/1262	5.65E-06	7.57E-05	0	0	74.53062848	900.6823055	CDC20;UBE2C;CDK1;PBK;KIF20A
Dasatinib CTD 00004330	4/502	5.65E-06	7.57E-05	0	0	78.29718876	946.1028175	CDC20;CDK1;PBK;KIF2C
glibenclamide HL60 DOWN	5/1333	7.40E-06	9.50E-05	0	0	70.27861446	830.2544847	CDC20;UBE2C;CDK1;PBK;KIF2C
piroxicam CTD 00006571	4/549	8.06E-06	9.93E-05	0	0	71.37247706	837.0775566	CDK1;PBK;KIF2C;KIF20A
7646-79-9 CTD 00000928	6/3094	1.37E-05	1.62E-04	0	0	101436	1136262.322	CDC20;UBE2C;CDK1;PBK;KIF2C;KIF20A
deferoxamine MCF7 DOWN	2ÔÂ20ÈÕ	1.42E-05	1.62E-04	0	0	554.8888889	6193.205891	CDC20;KIF20A
monobenzone MCF7 DOWN	2ÔÂ21ÈÕ	1.57E-05	1.73E-04	0	0	525.6578947	5814.413882	CDC20;KIF20A
NICKEL CTD 00006389	3/189	1.63E-05	1.73E-04	0	0	106.4946237	1174.24526	CDC20;PBK;KIF2C
clindamycin HL60 DOWN	5/1626	1.98E-05	2.03E-04	0	0	56.67180753	613.8660907	CDC20;UBE2C;CDK1;PBK;KIF2C
COPPER CTD 00005706	5/1688	2.38E-05	2.36E-04	0	0	54.39988116	579.2166566	UBE2C;CDK1;PBK;KIF2C;KIF20A
Methyl 4-methoxycinnamate CTD 00002989	2/33	3.94E-05	3.80E-04	0	0	321.983871	3265.179181	CDC20;KIF2C
TETRACHLOROETHYLENE CTD 00006849	2/41	6.12E-05	5.71E-04	0	0	255.8333333	2482.010933	PBK;KIF2C
Fulvestrant CTD 00002740	3/310	7.12E-05	6.45E-04	0	0	64.12703583	612.3701319	CDC20;CDK1;KIF20A
Enterolactone CTD 00001393	4/971	7.66E-05	6.74E-04	0	0	39.35263702	372.9595324	CDK1;PBK;KIF2C;KIF20A
etoposide HL60 DOWN	2/49	8.76E-05	7.50E-04	0	0	212.2021277	1982.427537	CDC20;UBE2C
PNU-0293363 MCF7 DOWN	2/50	9.13E-05	7.60E-04	0	0	207.7708333	1932.575689	CDC20;KIF20A
estradiol CTD 00005920	6/4336	1.04E-04	8.39E-04	0	0	93984	862343.7076	CDC20;UBE2C;CDK1;PBK;KIF2C;KIF20A
hyoscyamine CTD 00005451	2/54	1.07E-04	8.42E-04	0	0	191.75	1753.85619	CDC20;CDK1
benzo[a]pyrene CTD 00005488	6/4424	1.17E-04	9.00E-04	0	0	93456	846226.2379	CDC20;UBE2C;CDK1;PBK;KIF2C;KIF20A
ciclopirox HL60 DOWN	2/61	1.36E-04	0.001022976	0	0	168.940678	1503.836809	CDC20;KIF20A
CUPRIC OXIDE CTD 00001471	3/393	1.44E-04	0.001056734	0	0	50.26666667	444.6088068	CDC20;CDK1;KIF20A
5-Fluorouracil CTD 00005987	4/1202	1.77E-04	0.001264733	0	0	31.37896494	271.1705468	CDC20;UBE2C;CDK1;KIF2C
cyclosporin A CTD 00007121	6/4825	1.97E-04	0.001376772	0	0	91050	777013.7694	CDC20;UBE2C;CDK1;PBK;KIF2C;KIF20A
irinotecan MCF7 DOWN	4/1272	2.20E-04	0.001507137	0	0	29.5362776	248.7244282	CDC20;CDK1;KIF2C;KIF20A
chlorzoxazone HL60 DOWN	4/1286	2.30E-04	0.001514138	0	0	29.19188768	244.5790379	CDC20;CDK1;PBK;KIF2C
etoposide CTD 00005948	3/461	2.31E-04	0.001514138	0	0	42.65502183	357.1445812	UBE2C;PBK;KIF20A
SB 202190 CTD 00003161	2/91	3.04E-04	0.001947482	0	0	111.8258427	905.8023969	CDC20;CDK1
hydroxyurea CTD 00006132	2/96	3.38E-04	0.00212295	0	0	105.8510638	846.0917099	UBE2C;KIF20A
curcumin CTD 00000663	3/528	3.45E-04	0.002123862	0	0	37.08380952	295.6542246	CDC20;UBE2C;CDK1
Irinotecan hydrochloride CTD 00002224	3/565	4.21E-04	0.002541511	0	0	34.57651246	268.7725891	CDC20;UBE2C;CDK1
AFLATOXIN B1 CTD 00007128	5/3081	4.53E-04	0.002680518	0	0	27.5	211.766534	CDC20;CDK1;PBK;KIF2C;KIF20A
azacitidine PC3 DOWN	3/595	4.90E-04	0.002847181	0	0	32.77364865	249.7756427	UBE2C;CDK1;KIF2C
resveratrol CTD 00002483	4/1601	5.38E-04	0.003068436	0	0	23.03944897	173.4341304	CDK1;PBK;KIF2C;KIF20A
ZINC CTD 00007011	4/1642	5.93E-04	0.003321985	0	0	22.41269841	166.5254361	CDC20;UBE2C;KIF2C;KIF20A
0175029-0000 PC3 DOWN	5/3326	6.56E-04	0.003607242	0	0	25.1023788	183.989392	CDC20;UBE2C;CDK1;KIF2C;KIF20A
Copper sulfate CTD 00007279	6/6016	7.39E-04	0.003995532	0	0	83904	604916.5396	CDC20;UBE2C;CDK1;PBK;KIF2C;KIF20A
CHROMIUM CTD 00005668	2/148	8.00E-04	0.004248891	0	0	67.97260274	484.6959126	UBE2C;CDK1
puromycin PC3 DOWN	3/722	8.63E-04	0.004452208	0	0	26.80806676	189.1188333	CDK1;KIF2C;KIF20A
COUMESTROL CTD 00005717	4/1812	8.67E-04	0.004452208	0	0	20.11725664	141.8288805	CDK1;PBK;KIF2C;KIF20A
medrysone HL60 DOWN	3/760	0.001002919	0.005063918	0	0	25.41215324	175.4668702	CDK1;PBK;KIF20A
progesterone CTD 00006624	4/1915	0.001072613	0.005328467	0	0	18.92517007	129.4038237	CDC20;CDK1;PBK;KIF20A
Tetradioxin CTD 00006848	5/3768	0.001198187	0.005857804	0	0	21.56656923	145.0771373	CDC20;UBE2C;CDK1;PBK;KIF20A
8-azaguanine PC3 DOWN	2/207	0.001555907	0.007487805	0	0	48.26585366	312.0723537	KIF2C;KIF20A
vinblastine CTD 00006986	2/227	0.001866885	0.00878805	0	0	43.93111111	276.0404432	CDK1;KIF20A
FENRETINIDE CTD 00007166	2/228	0.001883153	0.00878805	0	0	43.73451327	274.4256525	UBE2C;CDK1
rapamycin CTD 00007350	2/247	0.002205219	0.010137424	0	0	40.30408163	246.537186	CDC20;CDK1
chlortetracycline HL60 DOWN	3/1050	0.002560195	0.011596176	0	0	18.09646609	107.9937733	CDC20;CDK1;KIF2C
MS-275 PC3 DOWN	2/294	0.003106692	0.013867554	0	0	33.73630137	194.8000408	KIF2C;KIF20A
trichostatin A PC3 DOWN	3/1133	0.003186272	0.014019598	0	0	16.69380531	95.97107773	UBE2C;KIF2C;KIF20A
CADMIUM CTD 00005555	3/1142	0.003259448	0.01409881	0	0	16.55399473	94.79144049	CDK1;PBK;KIF2C
CHEMBL380598 TTD 00005159	1ÔÂ11ÈÕ	0.003295826	0.01409881	0	0	399.68	2284.210592	CDK1
mitomycin C CTD 00007136	2/308	0.003403743	0.014360997	0	0	32.16993464	182.8178664	PBK;KIF20A
hydrogen peroxide CTD 00006118	4/2673	0.003813178	0.014992271	0	0	12.98239041	72.30272773	CDC20;UBE2C;CDK1;KIF20A
fenofibrate TTD 00008002	1ÔÂ13ÈÕ	0.003894096	0.014992271	0	0	333.0333333	1847.76671	CDK1
roscovitine TTD 00010683	1ÔÂ13ÈÕ	0.003894096	0.014992271	0	0	333.0333333	1847.76671	CDK1
1H-Pyrrole-2,5-dione, 3,4-diphenyl- TTD 00000418	1ÔÂ13ÈÕ	0.003894096	0.014992271	0	0	333.0333333	1847.76671	CDK1
amifostine CTD 00005933	1ÔÂ13ÈÕ	0.003894096	0.014992271	0	0	333.0333333	1847.76671	CDK1
1H-Pyrrole-2,5-dione, 3,4-bis(4-methoxyphenyl)- TTD 00000417	1ÔÂ13ÈÕ	0.003894096	0.014992271	0	0	333.0333333	1847.76671	CDK1
AGN-PC-00BUNE TTD 00001660	1ÔÂ13ÈÕ	0.003894096	0.014992271	0	0	333.0333333	1847.76671	CDK1
danazol HL60 DOWN	3/1233	0.004059724	0.015436974	0	0	15.25528455	84.00536552	CDC20;CDK1;KIF2C
cinnarizine TTD 00007193	1ÔÂ14ÈÕ	0.00419312	0.015560011	0	0	307.4	1682.802968	CDK1
cinnarizine CTD 00005673	1ÔÂ14ÈÕ	0.00419312	0.015560011	0	0	307.4	1682.802968	CDK1
atovaquone MCF7 DOWN	2/354	0.004470581	0.016392129	0	0	27.90056818	150.9486858	CDK1;PBK
Arsenenous acid CTD 00000922	3/1283	0.004547602	0.01647837	0	0	14.6203125	78.84961454	CDC20;UBE2C;CDK1
N-Methyl-N-nitrosourea CTD 00006319	1ÔÂ16ÈÕ	0.004790942	0.016961037	0	0	266.3866667	1422.778691	CDK1
bay 11-7082 TTD 00002312	1ÔÂ16ÈÕ	0.004790942	0.016961037	0	0	266.3866667	1422.778691	CDK1
alsterpaullone TTD 00001927	1ÔÂ17ÈÕ	0.005089741	0.017613937	0	0	249.725	1318.679916	CDK1
Calpain inhibitor I CTD 00002578	1ÔÂ17ÈÕ	0.005089741	0.017613937	0	0	249.725	1318.679916	CDC20
mechlorethamine CTD 00006251	1ÔÂ18ÈÕ	0.005388466	0.018440528	0	0	235.0235294	1227.644124	CDK1
purvalanol A TTD 00010395	1ÔÂ19ÈÕ	0.005687116	0.018976804	0	0	221.9555556	1147.410799	CDK1
Methaneseleninic acid CTD 00000412	2/402	0.005730009	0.018976804	0	0	24.4925	126.4312195	CDC20;CDK1
Dronabinol CTD 00006853	2/402	0.005730009	0.018976804	0	0	24.4925	126.4312195	UBE2C;CDK1
MG-262 MCF7 DOWN	2/407	0.005869666	0.019232523	0	0	24.18395062	124.2561116	CDK1;KIF2C
Flavopiridol hydrochloride TTD 00008047	1ÔÂ20ÈÕ	0.005985691	0.01940624	0	0	210.2631579	1076.207481	CDK1
POTASSIUM BROMATE CTD 00000989	1ÔÂ21ÈÕ	0.006284191	0.020161781	0	0	199.74	1012.625496	CDK1
Zoledronic acid CTD 00003127	2/425	0.006385523	0.020275682	0	0	23.13356974	116.910627	CDC20;KIF20A
GW779439X GSK	1ÔÂ22ÈÕ	0.006582617	0.020688225	0	0	190.2190476	955.5316922	CDK1
deptropine HL60 DOWN	2/435	0.006680923	0.020785095	0	0	22.58775982	113.1307742	CDK1;KIF2C
Flavopiridol hydrochloride BOSS	1ÔÂ23ÈÕ	0.006880968	0.020983547	0	0	181.5636364	904.0045996	CDK1
citrinin CTD 00005677	1ÔÂ23ÈÕ	0.006880968	0.020983547	0	0	181.5636364	904.0045996	CDK1
quercetin CTD 00006679	4/3158	0.007114303	0.021384108	0	0	10.67850349	52.81212015	CDC20;CDK1;PBK;KIF20A
2H-1-Benzopyran-2-one, 7-[(3,7-dimethyl-2,6-octadienyl)oxy]- CTD 00003446	1ÔÂ24ÈÕ	0.007179245	0.021384108	0	0	173.6608696	857.2874885	CDK1
lobeline HL60 DOWN	3/1510	0.007220608	0.021384108	0	0	12.26741871	60.48838621	CDC20;CDK1;KIF2C
Bis-gma CTD 00007186	1ÔÂ26ÈÕ	0.007775574	0.022808351	0	0	159.752	775.8783981	CDK1
bisindolylmaleimide i TTD 00002466	1ÔÂ27ÈÕ	0.008073627	0.023422883	0	0	153.6	740.2218192	CDK1
azacitidine MCF7 DOWN	2/482	0.008152715	0.023422883	0	0	20.32708333	97.76116205	CDK1;KIF2C
cicloheximide HL60 UP	2/485	0.008251289	0.023422883	0	0	20.19772257	96.89626925	KIF2C;KIF20A
Vinblastine sulfate BOSS	1ÔÂ28ÈÕ	0.008371605	0.023422883	0	0	147.9037037	707.4100516	CDK1
roscovitine CTD 00003426	1ÔÂ28ÈÕ	0.008371605	0.023422883	0	0	147.9037037	707.4100516	CDK1
paclitaxel CTD 00007144	2/493	0.008516845	0.023422883	0	0	19.8604888	94.64931525	CDC20;CDK1
kenpaullone TTD 00008780	1ÔÂ29ÈÕ	0.008669509	0.023422883	0	0	142.6142857	677.1245224	CDK1
CGP 60474 TTD 00002787	1ÔÂ29ÈÕ	0.008669509	0.023422883	0	0	142.6142857	677.1245224	CDK1
bisindolylmaleimide iv TTD 00002467	1ÔÂ29ÈÕ	0.008669509	0.023422883	0	0	142.6142857	677.1245224	CDK1
7-Hydroxystaurosporine CTD 00002331	1ÔÂ30ÈÕ	0.008967338	0.02401687	0	0	137.6896552	649.0919521	CDK1
patulin CTD 00006474	1ÔÂ31ÈÕ	0.009265092	0.024600417	0	0	133.0933333	623.0766346	CDK1
2-Methylcholine CTD 00002006	3/1666	0.00952176	0.02506583	0	0	11.02285027	51.30228033	UBE2C;CDK1;PBK
sertraline	1/33	0.009860378	0.025737257	0	0	124.7625	576.3067827	CDK1
amsacrine CTD 00005396	1/35	0.010455365	0.026613657	0	0	117.4117647	535.4727919	UBE2C
leucovorin CTD 00005678	1/35	0.010455365	0.026613657	0	0	117.4117647	535.4727919	CDK1
Go 6976 CTD 00002962	1/35	0.010455365	0.026613657	0	0	117.4117647	535.4727919	CDK1
dirithromycin HL60 DOWN	2/556	0.010743526	0.027123	0	0	17.54512635	79.53998729	CDC20;KIF2C
malathion CTD 00006233	1/37	0.011050055	0.027670056	0	0	110.8777778	499.5398568	CDC20
tubocurarine CTD 00006958	1/39	0.011644447	0.028464203	0	0	105.0315789	467.6978365	UBE2C
chlorambucil CTD 00005626	1/39	0.011644447	0.028464203	0	0	105.0315789	467.6978365	CDK1
pentoxifylline CTD 00006487	1/39	0.011644447	0.028464203	0	0	105.0315789	467.6978365	CDK1
4-Hydroxytamoxifen CTD 00000850	2/586	0.01188707	0.028734309	0	0	16.61815068	73.65669634	CDK1;KIF20A
Pregna-4,17(20)-diene-3,16-dione CTD 00001094	1/40	0.011941531	0.028734309	0	0	102.3333333	453.1046715	CDK1
CHEMBL35349 CTD 00001274	1/41	0.012238541	0.028995928	0	0	99.77	439.3037926	CDK1
mephentermine HL60 DOWN	1/41	0.012238541	0.028995928	0	0	99.77	439.3037926	CDC20
DIALLYL DISULFIDE CTD 00001321	1/42	0.012535477	0.029472724	0	0	97.33170732	426.2342855	CDK1
benzene CTD 00005481	2/615	0.013042614	0.030183634	0	0	15.80831974	68.60072914	CDK1;KIF20A
okadaic acid BOSS	1/45	0.013425837	0.030183634	0	0	90.68181818	390.8907142	CDK1
PKR Inhibitor RBC	1/45	0.013425837	0.030183634	0	0	90.68181818	390.8907142	CDK1
dorsomorphin CTD 00004649	1/45	0.013425837	0.030183634	0	0	90.68181818	390.8907142	CDK1
clotrimazole TTD 00007242	1/45	0.013425837	0.030183634	0	0	90.68181818	390.8907142	CDK1
2-CHLOROETHYL ETHYL SULFIDE CTD 00001489	1/45	0.013425837	0.030183634	0	0	90.68181818	390.8907142	CDK1
Cardidigin CTD 00005822	1/47	0.014019039	0.03128887	0	0	86.73043478	370.1081619	CDK1
gossypol HL60 DOWN	1/48	0.014315529	0.031494163	0	0	84.88085106	360.4389302	KIF20A
nocodazole BOSS	1/48	0.014315529	0.031494163	0	0	84.88085106	360.4389302	CDK1
Leptomycin B CTD 00001805	1/50	0.014908285	0.032296565	0	0	81.40816327	342.3895623	CDK1
506-26-3 CTD 00007216	1/50	0.014908285	0.032296565	0	0	81.40816327	342.3895623	CDK1
Chalcone BOSS	1/51	0.015204552	0.032296565	0	0	79.776	333.9551363	CDK1
clofibrate CTD 00005684	1/51	0.015204552	0.032296565	0	0	79.776	333.9551363	CDK1
choline CTD 00005662	1/51	0.015204552	0.032296565	0	0	79.776	333.9551363	KIF20A
clotrimazole BOSS	1/53	0.015796862	0.033324888	0	0	76.7	318.1473008	CDK1
cadmium acetate CTD 00001325	1/54	0.016092906	0.033428966	0	0	75.2490566	310.7317013	CDK1
Picrotoxinum BOSS	1/54	0.016092906	0.033428966	0	0	75.2490566	310.7317013	CDK1
scriptaid PC3 DOWN	2/692	0.016345047	0.033428966	0	0	13.9884058	57.54592813	KIF2C;KIF20A
Tanespimycin CTD 00003582	1/55	0.016388876	0.033428966	0	0	73.85185185	303.6162219	CDK1
JAK3 Inhibitor VI RBC	1/55	0.016388876	0.033428966	0	0	73.85185185	303.6162219	CDK1
azacyclonol HL60 DOWN	2/703	0.016844119	0.034131505	0	0	13.76105563	56.19676155	CDK1;KIF2C
hydroxyurea BOSS	1/58	0.017276341	0.034552682	0	0	69.95438596	283.9040901	CDK1
Alvocidib CTD 00002892	1/58	0.017276341	0.034552682	0	0	69.95438596	283.9040901	CDK1
Caffeic acid phenethyl ester CTD 00002352	1/59	0.017572014	0.034693464	0	0	68.74482759	277.8286292	CDK1
Nitroprusside CTD 00006411	1/59	0.017572014	0.034693464	0	0	68.74482759	277.8286292	CDK1
1h-pyrazolo[3,4-d]pyrimidine CTD 00000742	1/61	0.018163138	0.035632143	0	0	66.44666667	266.3422351	CDK1
Belinostat CTD 00004313	1/64	0.019049269	0.036550091	0	0	63.27301587	250.6071154	CDK1
arecoline CTD 00005439	1/64	0.019049269	0.036550091	0	0	63.27301587	250.6071154	CDK1
doxorubicin CTD 00005874	2/750	0.019051818	0.036550091	0	0	12.86497326	50.95291965	CDK1;KIF20A
acetaminophen CTD 00005295	4/4135	0.019105729	0.036550091	0	0	7.679980634	30.39557403	UBE2C;CDK1;KIF2C;KIF20A
Mangiferin CTD 00000713	1/65	0.019344497	0.036778427	0	0	62.28125	245.7211603	CDK1
Melatonin CTD 00006260	1/66	0.019639652	0.037110508	0	0	61.32	241.0001522	CDK1
parathion CTD 00006472	2/776	0.020324854	0.038171067	0	0	12.41602067	48.37170907	CDC20;CDK1
spiperone PC3 DOWN	1/69	0.020524672	0.038312721	0	0	58.60588235	227.7499377	KIF20A
clotrimazole CTD 00005691	1/70	0.02081953	0.038629008	0	0	57.75362319	223.6141611	CDK1
camptothecin BOSS	1/71	0.021114315	0.038927801	0	0	56.92571429	219.6082496	CDK1
Retinoic acid CTD 00006918	4/4258	0.021233346	0.038927801	0	0	7.400094029	28.50651206	CDC20;UBE2C;CDK1;KIF2C
canavanine MCF7 DOWN	1/76	0.02258713	0.04116471	0	0	53.11733333	201.3346131	PBK
mesalazine MCF7 DOWN	1/78	0.023175738	0.041988985	0	0	51.73246753	194.7545981	PBK
rotenone BOSS	1/79	0.023469932	0.042027552	0	0	51.06666667	191.6039295	CDK1
ANTIMONY CTD 00005424	1/79	0.023469932	0.042027552	0	0	51.06666667	191.6039295	UBE2C
Kinome 3629 Roche	1/80	0.023764052	0.042065103	0	0	50.41772152	188.5411675	CDK1
SILVER NITRATE CTD 00006743	1/80	0.023764052	0.042065103	0	0	50.41772152	188.5411675	CDK1
bay 11-7082 CTD 00003959	1/83	0.024645968	0.043376903	0	0	48.56585366	179.846251	CDK1
SILVER CTD 00006742	1/84	0.024939792	0.043644637	0	0	47.97831325	177.1018999	CDK1
adenine CTD 00005317	1/86	0.02552722	0.043938197	0	0	46.84470588	171.8268469	KIF20A
Spectrum 001666 CTD 00000796	1/86	0.02552722	0.043938197	0	0	46.84470588	171.8268469	CDK1
Demecolcine CTD 00005762	2/876	0.025555632	0.043938197	0	0	10.9382151	40.10931418	UBE2C;CDK1
clotrimazole	1/87	0.025820823	0.043938197	0	0	46.29767442	169.2908728	CDK1
ANTIMONY POTASSIUM TARTRATE CTD 00005425	1/87	0.025820823	0.043938197	0	0	46.29767442	169.2908728	UBE2C
fenofibrate CTD 00006620	1/90	0.026701191	0.044942194	0	0	44.73033708	162.0601184	CDK1
8-azaguanine HL60 DOWN	2/897	0.02672001	0.044942194	0	0	10.6698324	38.64978808	CDC20;KIF20A
7,8-Benzoflavone CTD 00000606	1/91	0.026994499	0.044942194	0	0	44.23111111	159.7681765	CDK1
Bexarotene CTD 00003225	1/91	0.026994499	0.044942194	0	0	44.23111111	159.7681765	CDK1
pyrvinium MCF7 DOWN	1/92	0.027287734	0.044944504	0	0	43.74285714	157.5319375	KIF20A
ellipticine CTD 00001632	1/92	0.027287734	0.044944504	0	0	43.74285714	157.5319375	CDK1
Cdk1/2 Inhibitor III RBC	1/95	0.028166997	0.045901773	0	0	42.34042553	151.1385651	CDK1
UNII-768N7QO4KH BOSS	1/95	0.028166997	0.045901773	0	0	42.34042553	151.1385651	CDK1
apigenin BOSS	1/97	0.028752804	0.046609809	0	0	41.45416667	147.1216655	CDK1
33258 Hoechst BOSS	1/99	0.029338317	0.047063551	0	0	40.60408163	143.2861545	CDK1
okadaic acid CTD 00007275	1/99	0.029338317	0.047063551	0	0	40.60408163	143.2861545	CDK1
phenoxybenzamine PC3 DOWN	1/104	0.030800813	0.04890026	0	0	38.62330097	134.4173604	KIF2C
Decabromodiphenyl oxide CTD 00000574	1/104	0.030800813	0.04890026	0	0	38.62330097	134.4173604	UBE2C
Imatinib CTD 00003267	1/105	0.031093092	0.04911114	0	0	38.25	132.756938	CDK1
kaempferol CTD 00000297	1/106	0.031385297	0.049319752	0	0	37.88380952	131.131615	CDK1
sertraline CTD 00007358	1/109	0.032261472	0.050439256	0	0	36.82592593	126.4558687	CDK1
docetaxel CTD 00002688	1/110	0.032553384	0.050638597	0	0	36.48623853	124.9607685	CDK1
thymidine BOSS	1/111	0.032845222	0.050835821	0	0	36.15272727	123.4958727	CDK1
apigenin CTD 00007429	1/112	0.033136987	0.051030959	0	0	35.82522523	122.0603112	CDK1
caffeine CTD 00005556	1/115	0.034011841	0.052117647	0	0	34.87719298	117.921413	CDK1
luteolin CTD 00007430	1/120	0.035468466	0.054080631	0	0	33.40336134	111.5375399	CDK1
cycloheximide BOSS	1/122	0.036050603	0.054697467	0	0	32.84793388	109.1481553	CDK1
K-252a, Nocardiopsis sp. RBC	1/126	0.037214	0.056185843	0	0	31.7904	104.6244399	PBK
caffeine BOSS	1/127	0.037504666	0.056348473	0	0	31.53650794	103.543499	CDK1
harmine PC3 DOWN	1/133	0.039247128	0.058680171	0	0	30.09393939	97.44047473	KIF2C
3,4-DICHLOROANILINE CTD 00000754	1/135	0.039827364	0.059260039	0	0	29.64179104	95.54145257	KIF20A
MeIQx CTD 00001739	1/136	0.040117372	0.059404571	0	0	29.42074074	94.61550793	CDK1
colchicine CTD 00005701	1/140	0.041276677	0.060828787	0	0	28.56834532	91.06039121	KIF20A
menadione CTD 00007386	2/1140	0.041763603	0.061230094	0	0	8.284710018	26.31000265	UBE2C;KIF2C
genistein BOSS	1/143	0.042145389	0.061230094	0	0	27.96056338	88.54075844	CDK1
diuron CTD 00005864	1/143	0.042145389	0.061230094	0	0	27.96056338	88.54075844	KIF20A
thioguanosine MCF7 DOWN	1/150	0.044169835	0.063571538	0	0	26.63758389	83.10162204	KIF2C
thioguanosine PC3 DOWN	1/150	0.044169835	0.063571538	0	0	26.63758389	83.10162204	KIF2C
vincristine CTD 00006988	2/1245	0.049105468	0.070346438	0	0	7.542638777	22.73189072	UBE2C;CDK1
captopril HL60 DOWN	1/170	0.049934328	0.071202652	0	0	23.46153846	70.31532368	KIF2C
MG-132 CTD 00002789	1/173	0.050796498	0.071767529	0	0	23.04883721	68.68387239	CDC20
L-aspartic acid BOSS	1/173	0.050796498	0.071767529	0	0	23.04883721	68.68387239	CDK1
O,P'-DDT CTD 00000838	1/178	0.052231999	0.072363234	0	0	22.3920904	66.10279371	KIF20A
GEMCITABINE HYDROCHLORIDE BOSS	1/179	0.052518882	0.072363234	0	0	22.26516854	65.60615648	CDK1
PhIP CTD 00002156	1/179	0.052518882	0.072363234	0	0	22.26516854	65.60615648	CDK1
dUTP BOSS	1/179	0.052518882	0.072363234	0	0	22.26516854	65.60615648	CDK1
1,9-Pyrazoloanthrone CTD 00003948	1/181	0.053092431	0.072363234	0	0	22.01555556	64.6315268	CDK1
L-threonine BOSS	1/181	0.053092431	0.072363234	0	0	22.01555556	64.6315268	CDK1
parthenolide HL60 DOWN	1/181	0.053092431	0.072363234	0	0	22.01555556	64.6315268	PBK
arsenite CTD 00000779	2/1300	0.053140369	0.072363234	0	0	7.201848998	21.13611896	CDC20;CDK1
PROPIDIUM BOSS	1/182	0.053379097	0.072363234	0	0	21.89281768	64.15331309	CDK1
Melatonin BOSS	1/184	0.053952212	0.072363234	0	0	21.65136612	63.2145539	CDK1
ellagic acid BOSS	1/184	0.053952212	0.072363234	0	0	21.65136612	63.2145539	CDK1
GW-8510 PC3 DOWN	2/1312	0.05403748	0.072363234	0	0	7.13129771	20.80967868	KIF2C;KIF20A
L-alanine BOSS	1/186	0.054525037	0.07270005	0	0	21.41513514	62.29866859	CDK1
Prestwick-983 HL60 UP	1/189	0.055383734	0.073096658	0	0	21.07021277	60.96601457	KIF20A
ciglitazone CTD 00001835	1/190	0.055669822	0.073096658	0	0	20.95767196	60.53240181	CDK1
serine BOSS	1/191	0.055955837	0.073096658	0	0	20.84631579	60.10394169	CDK1
N-Acetyl-L-cysteine BOSS	1/191	0.055955837	0.073096658	0	0	20.84631579	60.10394169	CDK1
ipratropium bromide HL60 DOWN	1/192	0.056241781	0.073096658	0	0	20.73612565	59.68054719	CDK1
PLATINUM BOSS	1/194	0.056813451	0.073096658	0	0	20.51917098	58.84861646	CDK1
Aizen uranine BOSS	1/194	0.056813451	0.073096658	0	0	20.51917098	58.84861646	CDK1
furosemide BOSS	1/194	0.056813451	0.073096658	0	0	20.51917098	58.84861646	CDK1
2-Butanone BOSS	1/196	0.057384833	0.073096658	0	0	20.30666667	58.03595072	CDK1
water BOSS	1/196	0.057384833	0.073096658	0	0	20.30666667	58.03595072	CDK1
Staurosporine, Streptomyces sp. RBC	1/197	0.057670415	0.073096658	0	0	20.20204082	57.63664404	CDK1
tamoxifen BOSS	1/197	0.057670415	0.073096658	0	0	20.20204082	57.63664404	CDK1
doxorubicin BOSS	1/200	0.058526731	0.073878004	0	0	19.89447236	56.46591775	CDK1
temozolomide CTD 00002088	1/204	0.059667476	0.075010541	0	0	19.49852217	54.96571395	CDK1
dimethyl sulfoxide CTD 00005842	1/207	0.060522279	0.075775861	0	0	19.21165049	53.88375645	UBE2C
Cube root extract CTD 00006707	1/211	0.061661008	0.07688903	0	0	18.84190476	52.49549691	CDK1
alsterpaullone MCF7 DOWN	2/1469	0.066306504	0.0823484	0	0	6.314587594	17.1344269	CDK1;KIF2C
diethylstilbestrol CTD 00005818	1/233	0.067903483	0.083993063	0	0	17.0362069	45.8217398	CDC20
Aflodac CTD 00006817	1/234	0.068186407	0.084005653	0	0	16.96223176	45.55224378	CDK1
gemcitabine CTD 00002382	1/235	0.06846926	0.084018056	0	0	16.88888889	45.28536667	UBE2C
quinpirole HL60 UP	1/245	0.071293856	0.087136935	0	0	16.18852459	42.75300511	KIF20A
cantharidin HL60 DOWN	1/254	0.073829887	0.089879862	0	0	15.6055336	40.6678904	CDK1
curcumin BOSS	1/257	0.074673947	0.09054951	0	0	15.4203125	40.00991318	CDK1
trichostatin A CTD 00000660	3/3584	0.074978424	0.090562174	0	0	4.583356604	11.87343688	CDC20;CDK1;PBK
PD 98059 CTD 00003206	1/262	0.076079289	0.091532895	0	0	15.1210728	38.95156908	CDK1
niclosamide HL60 DOWN	1/267	0.077482852	0.092858827	0	0	14.83308271	37.93855529	PBK
2-Nonenal, 4-hydroxy-, (2E,4R)- CTD 00001295	1/274	0.079444855	0.094841145	0	0	14.44761905	36.59137122	CDC20
PHA-00665752 MCF7 DOWN	1/280	0.081123804	0.09647155	0	0	14.13261649	35.49800723	CDK1
OCHRATOXIN A CTD 00001202	1/297	0.085866972	0.101719336	0	0	13.30945946	32.6741376	CDK1
lycorine PC3 DOWN	1/302	0.087258132	0.102971282	0	0	13.08504983	31.91292546	KIF20A
simvastatin CTD 00007319	1/304	0.087814102	0.103231845	0	0	12.99735974	31.61650878	CDK1
kojic acid CTD 00000624	1/313	0.090312475	0.10576518	0	0	12.61666667	30.33651858	PBK
METHYL METHANESULFONATE CTD 00006307	3/3864	0.090671896	0.105783879	0	0	4.178451178	10.03040475	CDC20;KIF2C;KIF20A
dexverapamil MCF7 DOWN	1/326	0.093911168	0.109149584	0	0	12.104	28.63087385	PBK
thapsigargin PC3 DOWN	1/329	0.094739948	0.109698887	0	0	11.99146341	28.25931686	PBK
mifepristone CTD 00007083	1/334	0.096119845	0.110783019	0	0	11.80840841	27.65717569	CDK1
amikacin PC3 DOWN	1/335	0.096395614	0.110783019	0	0	11.77245509	27.53924033	KIF2C
clopamide HL60 DOWN	1/345	0.09914945	0.113524277	0	0	11.4244186	26.40328202	CDC20
vorinostat PC3 DOWN	1/355	0.101896288	0.116237247	0	0	11.0960452	25.34114547	KIF20A
MG-262 PC3 DOWN	1/360	0.103267087	0.117366284	0	0	10.93871866	24.83566685	KIF20A
MERCURY CTD 00006274	1/364	0.104362471	0.118175151	0	0	10.81597796	24.44286787	UBE2C
3'-Azido-3'-deoxythymidine CTD 00007047	1/374	0.107096053	0.120826317	0	0	10.52064343	23.50342411	CDK1
piperlongumine HL60 DOWN	1/389	0.111183389	0.124979868	0	0	10.10618557	22.19898739	PBK
NICKEL CHLORIDE CTD 00001064	1/399	0.113899607	0.12756756	0	0	9.847236181	21.39250866	UBE2C
Vorinostat CTD 00003560	1/425	0.120929422	0.134950224	0	0	9.231132075	19.50121142	CDK1
emetine HL60 DOWN	1/435	0.123620791	0.137455609	0	0	9.013824885	18.84373023	PBK
ajmaline HL60 DOWN	1/496	0.139889891	0.154985923	0	0	7.878383838	15.49599046	CDC20
3-(1-methylpyrrolidin-2-yl)pyridine CTD 00006393	1/499	0.140683472	0.155306485	0	0	7.829718876	15.35597972	UBE2C
GDC-0941 CTD 00004868	1/533	0.149634823	0.164012546	0	0	7.316541353	13.89819075	CDK1
testosterone enanthate CTD 00000155	1/533	0.149634823	0.164012546	0	0	7.316541353	13.89819075	CDK1
POTASSIUM DICHROMATE CTD 00006598	1/556	0.155645978	0.169996316	0	0	7.005045045	13.03058322	UBE2C
cytarabine CTD 00005743	1/594	0.165499858	0.180119987	0	0	6.543338954	11.77005959	UBE2C
sulpiride PC3 DOWN	1/617	0.171417354	0.185805336	0	0	6.291558442	11.09613238	CDK1
methotrexate CTD 00006299	1/619	0.171930262	0.185805336	0	0	6.270550162	11.04034657	UBE2C
ambroxol PC3 DOWN	1/622	0.172699128	0.185983677	0	0	6.239291465	10.95747076	UBE2C
raloxifene CTD 00007367	1/686	0.188960452	0.202786827	0	0	5.637664234	9.393574998	KIF20A
meclofenoxate HL60 DOWN	1/713	0.195740342	0.209333422	0	0	5.416292135	8.833789845	KIF2C
ampyrone HL60 DOWN	1/781	0.212606657	0.226584257	0	0	4.926666667	7.628014669	KIF2C
tamoxifen CTD 00006827	1/802	0.217755398	0.23127125	0	0	4.792259675	7.305238579	CDK1
ARSENIC CTD 00005442	1/853	0.230142793	0.243587561	0	0	4.49342723	6.601093184	CDK1
Bortezomib CTD 00003736	1/878	0.236155073	0.249095078	0	0	4.35963512	6.292115751	CDK1
Silica CTD 00006678	1/898	0.240936679	0.253271321	0	0	4.257971014	6.060034291	CDK1
cimetidine PC3 DOWN	1/953	0.253957657	0.266050879	0	0	4.000420168	5.4829268	KIF2C
irinotecan PC3 DOWN	1/999	0.264704489	0.276369433	0	0	3.806813627	5.059792868	KIF2C
diazinon CTD 00005790	1/1027	0.271182645	0.282176536	0	0	3.697465887	4.825055136	CDC20
anisomycin HL60 DOWN	1/1034	0.27279473	0.282898239	0	0	3.671055179	4.768831625	CDC20
GW-8510 MCF7 DOWN	1/1290	0.329744152	0.340809392	0	0	2.902249806	3.219866865	CDC20
TERT-BUTYL HYDROPEROXIDE CTD 00007349	1/1341	0.340633113	0.350886284	0	0	2.784179104	2.998419723	UBE2C
H-7 PC3 DOWN	1/1361	0.344862854	0.354059197	0	0	2.740294118	2.917340313	CDK1
Disodium selenite CTD 00007229	1/1370	0.346758847	0.354823007	0	0	2.720964207	2.881843135	UBE2C
camptothecin MCF7 DOWN	1/1513	0.376276111	0.383751795	0	0	2.444708995	2.389536967	KIF2C
SELENIUM CTD 00006731	1/1559	0.385531437	0.391893342	0	0	2.366623877	2.255706226	CDK1
Decitabine CTD 00000750	1/1800	0.432172313	0.437858791	0	0	2.022790439	1.696981397	CDK1
VALPROIC ACID CTD 00006977	3/8312	0.488004306	0.492804348	0	0	1.406306415	1.008927887	PBK;KIF2C;KIF20A
ETHYL METHANESULFONATE CTD 00005938	1/2315	0.522021534	0.52543344	0	0	1.528089888	0.99332939	KIF20A
atrazine CTD 00005450	1/2968	0.618619982	0.620635031	0	0	1.147758679	0.551227309	PBK
formaldehyde CTD 00006001	1/3192	0.647746533	0.647746533	0	0	1.053149483	0.457336284	CDC20
